# Supplementary material for: Macrophages induce gingival destruction via Piezo1-mediated MMPs-degrading collagens in periodontitis
Source: Front Immunol. 2023 May 16;14:1194662. doi: 10.3389/fimmu.2023.1194662 (PMC10228731; doi:10.3389/fimmu.2023.1194662)
Supplement: Supplementary file 2 [file DataSheet_2.xls]

## Sheet: Periodontitis-vs-Control-diff-p
gene_id	BaseMean	BaseMean_control_Control	BaseMean_case_Periodontitis	FoldChange	log2FoldChange	p-value	q-value	Regulation	Expression_C1	Expression_C2	Expression_C3	Expression_C4	Expression_C5	Expression_C6	Expression_C7	Expression_P1	Expression_P2	Expression_P3	Expression_P4	Expression_P5	Expression_P6	Expression_P7	Dbxref	product	TFs_Family	GO_id	GO_term	pathway	pathway_description
A1BG	52.2669	32.784	71.7497	2.18856	1.12998	0.0017536	0.0294023	Up	0.70546	1.55694	0.587481	1.12329	1.74461	1.11941	0.901935	2.71087	3.8335	1.3281	1.63515	3.11595	2.24332	3.27146	GeneID:1,Genbank:NM_130786.3,HGNC:HGNC:5,MIM:138670	alpha-1-B glycoprotein
A2ML1	33114	54148.6	12079.5	0.223081	-2.16436	0.000294941	0.0086677	Down	991.855	342.54	671.741	439.337	323.006	222.482	520.325	48.6025	154.743	124.55	164.212	229.747	60.9317	125.092	GeneID:144568,Genbank:NM_144670.5,HGNC:HGNC:23336,MIM:610627	alpha-2-macroglobulin like 1		GO:0004867,GO:0005615,GO:0030414,GO:0052548,GO:0070062	serine-type endopeptidase inhibitor activity|extracellular space|peptidase inhibitor activity|regulation of endopeptidase activity|extracellular exosome
AADAC	178.921	301.86	55.9818	0.185456	-2.43085	0.00612228	0.0680519	Down	5.46749	8.0842	2.61423	4.65487	8.99643	36.4236	12.7322	0.107437	7.71704	1.80991	3.82653	1.52306	0.215532	0.512214	GeneID:13,Genbank:XM_005247104.4,HGNC:HGNC:17,MIM:600338	arylacetamide deacetylase		GO:0003824,GO:0004806,GO:0005789,GO:0006805,GO:0009056,GO:0010898,GO:0016021,GO:0016298,GO:0017171,GO:0019213,GO:0031090	catalytic activity|triglyceride lipase activity|endoplasmic reticulum membrane|xenobiotic metabolic process|catabolic process|positive regulation of triglyceride catabolic process|integral component of membrane|lipase activity|serine hydrolase activity|deacetylase activity|organelle membrane
ABCA13	413.819	174.649	652.99	3.73888	1.90261	0.00948328	0.0917627	Up	0.19186	0.704846	0.28447	0.812202	0.287955	0.107542	0.122147	0.204326	0.635476	1.56645	2.59199	0.346236	3.58984	1.6922	GeneID:154664,Genbank:XM_017011769.1,HGNC:HGNC:14638,MIM:607807	ATP binding cassette subfamily A member 13				hsa02010	ABC transporters
ABCA8	815.3	1170.95	459.648	0.392542	-1.34908	2.4081e-08	8.56034e-06	Down	7.38711	10.313	9.9042	13.4558	8.06328	15.3737	12.7878	3.04071	10.8341	4.72414	5.6162	4.01493	1.9497	3.60127	GeneID:10351,Genbank:XM_005256940.4,HGNC:HGNC:38,MIM:612505	ATP binding cassette subfamily A member 8				hsa02010	ABC transporters
ABCD2	43.4767	21.2568	65.6966	3.09062	1.6279	0.00934419	0.0909091	Up	0.0497462	0.187755	0.0261643	0.0639235	0.0565621	0.0414614	0.0484577	0.0605337	0.553518	0.138013	0.212306	0.223386	0.147004	0.265815	GeneID:225,Genbank:XM_017018992.2,HGNC:HGNC:66,MIM:601081	ATP binding cassette subfamily D member 2				hsa02010,hsa04146	ABC transporters|Peroxisome
ABLIM1	11463.2	16380.4	6545.97	0.399623	-1.32329	3.38806e-07	7.54557e-05	Down	87.5391	47.6002	87.562	68.7734	71.528	63.0568	75.8499	21.1336	43.8637	23.7558	40.3851	41.897	21.841	34.2592	GeneID:3983,Genbank:NM_001322885.2,HGNC:HGNC:78,MIM:602330	actin binding LIM protein 1		GO:0001725,GO:0003779,GO:0005737,GO:0007010,GO:0007601,GO:0009887,GO:0015629,GO:0030027,GO:0030032,GO:0046872,GO:0060271	stress fiber|actin binding|cytoplasm|cytoskeleton organization|visual perception|animal organ morphogenesis|actin cytoskeleton|lamellipodium|lamellipodium assembly|metal ion binding|cilium assembly	hsa04360	Axon guidance
ABLIM3	637.861	906.53	369.192	0.407259	-1.29598	0.0160493	0.130462	Down	13.2824	7.40815	5.90802	4.73508	3.83602	2.8366	6.41784	5.08406	1.74199	1.75818	2.78315	2.51798	3.48725	3.0833	GeneID:22885,Genbank:NM_001301027.2,HGNC:HGNC:29132,MIM:611305	actin binding LIM protein family member 3		GO:0001725,GO:0003779,GO:0005737,GO:0006351,GO:0030027,GO:0030032,GO:0030036,GO:0045944,GO:0046872,GO:0060271,GO:1903955	stress fiber|actin binding|cytoplasm|transcription, DNA-templated|lamellipodium|lamellipodium assembly|actin cytoskeleton organization|positive regulation of transcription from RNA polymerase II promoter|metal ion binding|cilium assembly|positive regulation of protein targeting to mitochondrion	hsa04360	Axon guidance
ABRA	7.74919	15.2088	0.289546	0.019038	-5.71497	0.0240111	0.168506	Down	0.142856	0.0205618	0	0	0	0.762469	1.29154	0.0411712	0	0	0	0	0	0	GeneID:137735,Genbank:XM_024447063.1,HGNC:HGNC:30655,MIM:609747	actin binding Rho activating protein		GO:0000060,GO:0003779,GO:0005886,GO:0006351,GO:0015629,GO:0030017,GO:0035025,GO:0045944,GO:0051091	protein import into nucleus, translocation|actin binding|plasma membrane|transcription, DNA-templated|actin cytoskeleton|sarcomere|positive regulation of Rho protein signal transduction|positive regulation of transcription from RNA polymerase II promoter|positive regulation of DNA binding transcription factor activity
ACADL	16.2515	25.115	7.388	0.294167	-1.76529	0.000696516	0.015455	Down	0.383454	0.312755	0.436973	0.57843	0.343344	0.534704	0.542775	0	0.0496121	0.113982	0.402071	0.21171	0.129326	0.131719	GeneID:33,Genbank:NM_001608.3,HGNC:HGNC:88,MIM:609576	acyl-CoA dehydrogenase long chain		GO:0000062,GO:0001659,GO:0003995,GO:0004466,GO:0005759,GO:0006635,GO:0016401,GO:0019254,GO:0031966,GO:0033539,GO:0042413,GO:0042758,GO:0044242,GO:0045717,GO:0046322,GO:0050660,GO:0051289,GO:0055114,GO:0090181	fatty-acyl-CoA binding|temperature homeostasis|acyl-CoA dehydrogenase activity|long-chain-acyl-CoA dehydrogenase activity|mitochondrial matrix|fatty acid beta-oxidation|palmitoyl-CoA oxidase activity|carnitine metabolic process, CoA-linked|mitochondrial membrane|fatty acid beta-oxidation using acyl-CoA dehydrogenase|carnitine catabolic process|long-chain fatty acid catabolic process|cellular lipi…	hsa00071,hsa03320	Fatty acid degradation|PPAR signaling pathway
ACAP1	293.896	184.886	402.906	2.17921	1.12381	0.00354811	0.0475267	Up	2.15182	12.2236	2.00483	2.72042	5.32671	2.31769	3.95262	4.65414	16.6726	9.16197	10.1516	12.2742	9.28942	9.7992	GeneID:9744,Genbank:XM_024451047.1,HGNC:HGNC:16467,MIM:607763	ArfGAP with coiled-coil, ankyrin repeat and PH domains 1		GO:0005096,GO:0015031,GO:0016020,GO:0046872,GO:0055038	GTPase activator activity|protein transport|membrane|metal ion binding|recycling endosome membrane	hsa04144	Endocytosis
ACER1	145.568	236.593	54.5427	0.230534	-2.11695	0.00130564	0.0237781	Down	16.3121	2.78014	4.36715	6.92885	7.44226	4.41729	10.5835	0.610983	3.38288	2.41564	2.88588	2.92618	1.05547	0.768684	GeneID:125981,Genbank:XM_011527673.3,HGNC:HGNC:18356,MIM:613491	alkaline ceramidase 1		GO:0005783,GO:0005789,GO:0006665,GO:0008544,GO:0010446,GO:0016021,GO:0017040,GO:0019216,GO:0030148,GO:0030154,GO:0030216,GO:0046512,GO:0046514,GO:0071277,GO:0071633	endoplasmic reticulum|endoplasmic reticulum membrane|sphingolipid metabolic process|epidermis development|response to alkaline pH|integral component of membrane|ceramidase activity|regulation of lipid metabolic process|sphingolipid biosynthetic process|cell differentiation|keratinocyte differentiation|sphingosine biosynthetic process|ceramide catabolic process|cellular response to calcium ion|dih…	hsa00600,hsa04071	Sphingolipid metabolism|Sphingolipid signaling pathway
ACOXL	33.7515	11.2585	56.2446	4.99574	2.3207	0.00146004	0.0256283	Up	0.0154476	0.25614	0	0.0093209	0.00948463	0.00356537	0	0.0819173	0.45569	0.18	0.163681	0.180129	0.125039	0.339606	GeneID:55289,Genbank:XM_011511404.3,HGNC:HGNC:25621	acyl-CoA oxidase like		GO:0003995,GO:0005782,GO:0016402,GO:0033539,GO:0033540,GO:0050660	acyl-CoA dehydrogenase activity|peroxisomal matrix|pristanoyl-CoA oxidase activity|fatty acid beta-oxidation using acyl-CoA dehydrogenase|fatty acid beta-oxidation using acyl-CoA oxidase|flavin adenine dinucleotide binding
ACPP	613.129	902.014	324.244	0.359467	-1.47607	0.000152944	0.00554349	Down	18.3523	9.55649	15.0978	11.1122	10.3119	7.17977	10.3717	0.692299	5.23997	4.74121	6.90405	5.77715	2.84713	7.85541	GeneID:55,Genbank:NM_001134194.1,HGNC:HGNC:125,MIM:171790	acid phosphatase, prostate		GO:0003993,GO:0005615,GO:0005622,GO:0005634,GO:0005765,GO:0005886,GO:0006144,GO:0006772,GO:0008253,GO:0009117,GO:0012506,GO:0016021,GO:0016311,GO:0016791,GO:0030175,GO:0035577,GO:0042131,GO:0042802,GO:0042803,GO:0043312,GO:0046085,GO:0051289,GO:0051930,GO:0052642,GO:0060168,GO:0070062	acid phosphatase activity|extracellular space|intracellular|nucleus|lysosomal membrane|plasma membrane|purine nucleobase metabolic process|thiamine metabolic process|5'-nucleotidase activity|nucleotide metabolic process|vesicle membrane|integral component of membrane|dephosphorylation|phosphatase activity|filopodium|azurophil granule membrane|thiamine phosphate phosphatase activity|identical prot…
ACSM6	2.78327	5.22783	0.338712	0.0647901	-3.94808	0.00436346	0.0546098	Down	0.212125	0.209363	0.0637534	0.213323	0	0.139884	0.398503	0	0	0	0	0.080309	0	0	GeneID:142827,Genbank:NM_207321.2,HGNC:HGNC:31665	acyl-CoA synthetase medium chain family member 6		GO:0003996,GO:0004321,GO:0005524,GO:0005525,GO:0005759,GO:0006633,GO:0006637,GO:0015645,GO:0031647,GO:0046872,GO:0047760,GO:1903955	acyl-CoA ligase activity|fatty-acyl-CoA synthase activity|ATP binding|GTP binding|mitochondrial matrix|fatty acid biosynthetic process|acyl-CoA metabolic process|fatty acid ligase activity|regulation of protein stability|metal ion binding|butyrate-CoA ligase activity|positive regulation of protein targeting to mitochondrion	hsa00650	Butanoate metabolism
ACTA1	1511.16	3015.82	6.49517	0.0021537	-8.85897	0.00576019	0.0651635	Down	34.8038	1.08096	2.3773	0.594411	1.52992	203.189	599.193	0.240492	0.161945	0.124022	0.0921021	0.276429	1.00512	0.0477735	GeneID:58,Genbank:NM_001100.3,HGNC:HGNC:129,MIM:102610	actin, alpha 1, skeletal muscle		GO:0001725,GO:0005524,GO:0005865,GO:0005884,GO:0030240,GO:0048741	stress fiber|ATP binding|striated muscle thin filament|actin filament|skeletal muscle thin filament assembly|skeletal muscle fiber development
ACTC1	44.7523	86.0831	3.42143	0.0397456	-4.65306	0.0146924	0.123394	Down	0.801212	0.0485565	0.162646	0.0141357	0.0287681	4.85017	4.15903	0.0972256	0	0.200557	0.0372349	0	0.0812696	0	GeneID:70,Genbank:NM_005159.4,HGNC:HGNC:143,MIM:102540	actin, alpha, cardiac muscle 1		GO:0005524,GO:0005615,GO:0005737,GO:0005884,GO:0005925,GO:0010628,GO:0016020,GO:0016887,GO:0017022,GO:0030017,GO:0030027,GO:0030048,GO:0030175,GO:0030240,GO:0031032,GO:0031674,GO:0033275,GO:0042493,GO:0042643,GO:0043066,GO:0044297,GO:0045471,GO:0055003,GO:0055008,GO:0060047,GO:0060048,GO:0070062,GO:0070252,GO:0072562,GO:0090131	ATP binding|extracellular space|cytoplasm|actin filament|focal adhesion|positive regulation of gene expression|membrane|ATPase activity|myosin binding|sarcomere|lamellipodium|actin filament-based movement|filopodium|skeletal muscle thin filament assembly|actomyosin structure organization|I band|actin-myosin filament sliding|response to drug|actomyosin, actin portion|negative regulation of apoptot…	hsa04260,hsa04261,hsa05410,hsa05414	Cardiac muscle contraction|Adrenergic signaling in cardiomyocytes|Hypertrophic cardiomyopathy (HCM)|Dilated cardiomyopathy (DCM)
ACTN2	272.167	539.793	4.53981	0.00841028	-6.89363	0.0142274	0.120861	Down	1.29928	0.0701287	0.192195	0.0816633	0.0415489	13.5062	29.3664	0.198928	0.0157596	0.0241382	0.0941101	0	0.0586877	0	GeneID:88,Genbank:NM_001278344.1,HGNC:HGNC:164,MIM:102573	actinin alpha 2		GO:0000165,GO:0002576,GO:0005088,GO:0005178,GO:0005509,GO:0005546,GO:0005576,GO:0005829,GO:0005856,GO:0005884,GO:0005925,GO:0007155,GO:0008092,GO:0008307,GO:0019904,GO:0030018,GO:0030035,GO:0030049,GO:0030175,GO:0030274,GO:0030375,GO:0030864,GO:0031093,GO:0031143,GO:0031432,GO:0042391,GO:0042802,GO:0042803,GO:0042981,GO:0043197,GO:0043267,GO:0043268,GO:0044325,GO:0045214,GO:0046983,GO:0048041,GO:…	MAPK cascade|platelet degranulation|Ras guanyl-nucleotide exchange factor activity|integrin binding|calcium ion binding|phosphatidylinositol-4,5-bisphosphate binding|extracellular region|cytosol|cytoskeleton|actin filament|focal adhesion|cell adhesion|cytoskeletal protein binding|structural constituent of muscle|protein domain specific binding|Z disc|microspike assembly|muscle filament sliding|fi…	hsa05412	Arrhythmogenic right ventricular cardiomyopathy (ARVC)
ACY3	19.8477	3.42252	36.2728	10.5983	3.40576	1.0952e-05	0.000872619	Up	0.101851	0.390929	0	0.0341421	0.243193	0.117538	0.0744099	0.743627	3.26807	0.888079	1.43894	2.42928	0.471098	1.44611	GeneID:91703,Genbank:XM_017018549.1,HGNC:HGNC:24104,MIM:614413	aminoacylase 3		GO:0004046,GO:0005829,GO:0006805,GO:0016032,GO:0016324,GO:0016788,GO:0042802,GO:0046872,GO:0070062	aminoacylase activity|cytosol|xenobiotic metabolic process|viral process|apical plasma membrane|hydrolase activity, acting on ester bonds|identical protein binding|metal ion binding|extracellular exosome
ADA2	1878.98	689.191	3068.76	4.4527	2.15468	0.000408402	0.0108002	Up	2.14415	21.2005	3.67737	4.28908	6.79704	2.63576	2.81793	11.4544	62.0925	17.6888	31.887	39.6835	12.7831	32.6314	GeneID:51816,Genbank:NM_001282227.1,HGNC:HGNC:1839,MIM:607575	adenosine deaminase 2		GO:0004000,GO:0005576,GO:0005615,GO:0006154,GO:0007275,GO:0008083,GO:0008201,GO:0008270,GO:0031685,GO:0035578,GO:0042803,GO:0043103,GO:0043312,GO:0043394,GO:0044267,GO:0046103	adenosine deaminase activity|extracellular region|extracellular space|adenosine catabolic process|multicellular organism development|growth factor activity|heparin binding|zinc ion binding|adenosine receptor binding|azurophil granule lumen|protein homodimerization activity|hypoxanthine salvage|neutrophil degranulation|proteoglycan binding|cellular protein metabolic process|inosine biosynthetic pr…	hsa00230	Purine metabolism
ADAM12	557.629	213.555	901.702	4.22234	2.07804	0.00041833	0.0108986	Up	0.0704153	3.51352	0.306158	1.26991	2.27219	0.243782	0.571024	9.43797	6.43563	7.38447	1.95854	1.87233	5.84081	3.52823	GeneID:8038,Genbank:NM_001288973.1,HGNC:HGNC:190,MIM:602714	ADAM metallopeptidase domain 12
ADAM28	604.613	182.506	1026.72	5.62566	2.49202	9.38395e-06	0.000795699	Up	0.576779	4.13581	0.785978	1.57533	1.11338	0.771508	0.718262	2.13831	8.74128	9.15691	7.49178	3.50003	15.7416	12.5991	GeneID:10863,Genbank:NM_014265.5,HGNC:HGNC:206,MIM:606188	ADAM metallopeptidase domain 28		GO:0004222,GO:0005576,GO:0005739,GO:0005886,GO:0007283,GO:0008237,GO:0016021,GO:0046872	metalloendopeptidase activity|extracellular region|mitochondrion|plasma membrane|spermatogenesis|metallopeptidase activity|integral component of membrane|metal ion binding
ADAMTS15	200.296	107.68	292.912	2.7202	1.44371	0.000463764	0.0116794	Up	0.429807	2.29275	0.479799	0.979142	1.67852	0.738947	1.04775	4.09533	1.66147	5.13129	1.78914	3.9983	2.67773	2.50689	GeneID:170689,Genbank:NM_139055.3,HGNC:HGNC:16305,MIM:607509	ADAM metallopeptidase with thrombospondin type 1 motif 15		GO:0004222,GO:0005578,GO:0005615,GO:0008201,GO:0008270,GO:0009986,GO:0050840	metalloendopeptidase activity|proteinaceous extracellular matrix|extracellular space|heparin binding|zinc ion binding|cell surface|extracellular matrix binding
ADAMTS2	2043.67	1017.93	3069.42	3.01536	1.59233	0.000402658	0.0106942	Up	1.56979	13.8772	3.52773	11.7897	16.6407	5.00652	6.41975	48.0549	25.4469	26.0206	18.2966	13.3031	36.5765	20.6673	GeneID:9509,Genbank:NM_014244.4,HGNC:HGNC:218,MIM:604539	ADAM metallopeptidase with thrombospondin type 1 motif 2		GO:0004222,GO:0005576,GO:0005578,GO:0005615,GO:0007283,GO:0008237,GO:0008270,GO:0016485,GO:0030199,GO:0030324,GO:0030574,GO:0043588	metalloendopeptidase activity|extracellular region|proteinaceous extracellular matrix|extracellular space|spermatogenesis|metallopeptidase activity|zinc ion binding|protein processing|collagen fibril organization|lung development|collagen catabolic process|skin development
ADAMTS20	83.9065	32.6046	135.208	4.14691	2.05204	0.0115716	0.104497	Up	0	0.562305	0.0146767	1.19967	0.0142777	0.0402535	0	0.514704	0.898988	1.36864	1.52459	0.157148	3.00895	0.901038	GeneID:80070,Genbank:XM_011538754.2,HGNC:HGNC:17178,MIM:611681	ADAM metallopeptidase with thrombospondin type 1 motif 20		GO:0004222,GO:0005578,GO:0005615,GO:0008270,GO:0009967,GO:0030198,GO:0043066,GO:0045636	metalloendopeptidase activity|proteinaceous extracellular matrix|extracellular space|zinc ion binding|positive regulation of signal transduction|extracellular matrix organization|negative regulation of apoptotic process|positive regulation of melanocyte differentiation
ADAMTS3	120.528	33.3159	207.739	6.23543	2.64049	0.000260399	0.00794007	Up	0.0944107	0.86063	0.0579317	0.387687	0.378395	0.172507	0.1983	4.00884	1.68567	2.67541	0.708591	0.354453	3.16595	1.44857	GeneID:9508,Genbank:NM_014243.2,HGNC:HGNC:219,MIM:605011	ADAM metallopeptidase with thrombospondin type 1 motif 3		GO:0004175,GO:0004222,GO:0005576,GO:0005578,GO:0005615,GO:0008201,GO:0008270,GO:0010573,GO:0016485,GO:0030199,GO:0030574,GO:0032964,GO:0070062,GO:0097435,GO:1900748	endopeptidase activity|metalloendopeptidase activity|extracellular region|proteinaceous extracellular matrix|extracellular space|heparin binding|zinc ion binding|vascular endothelial growth factor production|protein processing|collagen fibril organization|collagen catabolic process|collagen biosynthetic process|extracellular exosome|supramolecular fiber organization|positive regulation of vascula…
ADAMTS6	136.816	64.3628	209.27	3.25141	1.70106	0.0120383	0.107303	Up	0.0970081	0.632978	0.117161	0.260149	0.330899	0.298531	0.157493	2.24078	0.658236	0.803131	0.613877	0.304694	1.10928	0.681268	GeneID:11174,Genbank:XM_011543117.2,HGNC:HGNC:222,MIM:605008	ADAM metallopeptidase with thrombospondin type 1 motif 6		GO:0004222,GO:0005578,GO:0008237,GO:0046872	metalloendopeptidase activity|proteinaceous extracellular matrix|metallopeptidase activity|metal ion binding
ADAMTSL2	94.0087	54.7821	133.235	2.43209	1.2822	0.00203623	0.0326346	Up	0.58326	1.37063	0.53841	0.670347	0.755207	0.700566	0.573951	3.81476	1.4415	1.8399	1.82882	1.29336	2.14722	1.2103	GeneID:9719,Genbank:NM_001145320.1,HGNC:HGNC:14631,MIM:612277	ADAMTS like 2		GO:0005578,GO:0008233,GO:0030198,GO:0030512,GO:0050436,GO:0060481	proteinaceous extracellular matrix|peptidase activity|extracellular matrix organization|negative regulation of transforming growth factor beta receptor signaling pathway|microfibril binding|lobar bronchus epithelium development
ADAMTSL3	74.4215	111.933	36.9099	0.32975	-1.60055	0.00044515	0.0113842	Down	0.318243	0.246301	0.861603	0.482684	0.565904	1.16198	0.954776	0.144343	0.429299	0.279142	0.290219	0.131348	0.313702	0.114695	GeneID:57188,Genbank:NM_001301110.1,HGNC:HGNC:14633,MIM:609199	ADAMTS like 3		GO:0005578,GO:0008233,GO:0043231	proteinaceous extracellular matrix|peptidase activity|intracellular membrane-bounded organelle
ADCYAP1	191.812	80.4643	303.159	3.76762	1.91365	0.0442939	0.25311	Up	0.194628	0.464225	0.043871	0.740968	7.09882	0.40108	0.274224	12.1319	1.16554	1.81825	1.23367	4.71582	6.75169	7.46877	GeneID:116,Genbank:XM_005258081.4,HGNC:HGNC:241,MIM:102980	adenylate cyclase activating polypeptide 1		GO:0001541,GO:0001662,GO:0001821,GO:0002865,GO:0002878,GO:0005057,GO:0005102,GO:0005184,GO:0005576,GO:0005615,GO:0005622,GO:0007186,GO:0007189,GO:0007190,GO:0007204,GO:0007218,GO:0007267,GO:0007565,GO:0008277,GO:0008284,GO:0010656,GO:0010976,GO:0016521,GO:0019233,GO:0019933,GO:0021983,GO:0030073,GO:0031175,GO:0031858,GO:0032755,GO:0032880,GO:0034260,GO:0042594,GO:0043195,GO:0043267,GO:0043547,GO:…	ovarian follicle development|behavioral fear response|histamine secretion|negative regulation of acute inflammatory response to antigenic stimulus|negative regulation of acute inflammatory response to non-antigenic stimulus|signal transducer activity, downstream of receptor|receptor binding|neuropeptide hormone activity|extracellular region|extracellular space|intracellular|G-protein coupled rece…	hsa04911,hsa04924	Insulin secretion|Renin secretion
ADCYAP1R1	93.4909	145.171	41.8111	0.288013	-1.79579	5.13692e-06	0.000510516	Down	0.849982	0.687756	0.555795	1.13971	1.78661	1.84691	2.04754	0.503174	0.475556	0.446135	0.588249	0.263815	0.141675	0.368255	GeneID:117,Genbank:XM_017011738.2,HGNC:HGNC:242,MIM:102981	ADCYAP receptor type I		GO:0004872,GO:0004999,GO:0005768,GO:0005791,GO:0005886,GO:0005887,GO:0005901,GO:0005923,GO:0007166,GO:0007186,GO:0007202,GO:0007283,GO:0008179,GO:0009986,GO:0010524,GO:0019933,GO:0030154,GO:0030306,GO:0032355,GO:0033555,GO:0042923,GO:0043005,GO:0043231,GO:0043235,GO:0043950,GO:0045471,GO:0046545,GO:0051057,GO:0060548,GO:0060732	receptor activity|vasoactive intestinal polypeptide receptor activity|endosome|rough endoplasmic reticulum|plasma membrane|integral component of plasma membrane|caveola|bicellular tight junction|cell surface receptor signaling pathway|G-protein coupled receptor signaling pathway|activation of phospholipase C activity|spermatogenesis|adenylate cyclase binding|cell surface|positive regulation of ca…	hsa04024,hsa04080,hsa04713,hsa04911,hsa04924	cAMP signaling pathway|Neuroactive ligand-receptor interaction|Circadian entrainment|Insulin secretion|Renin secretion
ADD2	80.0713	37.9522	122.19	3.21959	1.68688	0.00434139	0.0545922	Up	0.109843	0.347824	0.144432	0.276159	0.154556	0.221832	0.13542	0.828359	0.376611	0.696557	0.5092	0.206196	1.69884	0.547112	GeneID:119,Genbank:XM_011532502.2,HGNC:HGNC:244,MIM:102681	adducin 2		GO:0003779,GO:0005198,GO:0005516,GO:0005829,GO:0006461,GO:0008290,GO:0014069,GO:0019901,GO:0030036,GO:0030097,GO:0030507,GO:0031410,GO:0032092,GO:0042803,GO:0044853,GO:0046982,GO:0050900,GO:0050901,GO:0051015,GO:0051016,GO:0051017,GO:0055085	actin binding|structural molecule activity|calmodulin binding|cytosol|protein complex assembly|F-actin capping protein complex|postsynaptic density|protein kinase binding|actin cytoskeleton organization|hemopoiesis|spectrin binding|cytoplasmic vesicle|positive regulation of protein binding|protein homodimerization activity|plasma membrane raft|protein heterodimerization activity|leukocyte migrati…
ADGRD1	175.176	104.556	245.797	2.35086	1.23319	0.0158934	0.129651	Up	0.671069	0.924827	0.633647	0.637662	0.254138	0.323186	0.810677	3.53304	1.46849	1.94764	0.923814	0.875212	1.09371	1.227	GeneID:283383,Genbank:NM_001330497.1,HGNC:HGNC:19893,MIM:613639	adhesion G protein-coupled receptor D1		GO:0004930,GO:0005622,GO:0005886,GO:0007166,GO:0007186,GO:0007189,GO:0016021	G-protein coupled receptor activity|intracellular|plasma membrane|cell surface receptor signaling pathway|G-protein coupled receptor signaling pathway|adenylate cyclase-activating G-protein coupled receptor signaling pathway|integral component of membrane
ADGRF2	34.6983	54.3914	15.0053	0.275876	-1.85791	0.000910452	0.0185014	Down	0.870907	0.198233	0.426101	0.458281	0.279798	1.35564	0.765735	0.105069	0.267287	0.42143	0.254844	0.120769	0.0585503	0.111316	GeneID:222611,Genbank:NM_153839.6,HGNC:HGNC:18991	adhesion G protein-coupled receptor F2		GO:0004930,GO:0007166,GO:0007186,GO:0016021	G-protein coupled receptor activity|cell surface receptor signaling pathway|G-protein coupled receptor signaling pathway|integral component of membrane
ADGRF4	498.419	675.182	321.655	0.476398	-1.06976	1.7211e-05	0.00119604	Down	16.0643	7.50462	12.5402	12.3345	10.1213	13.1149	13.5307	4.6628	6.05097	7.22355	7.93818	7.8549	3.9954	7.85259	GeneID:221393,Genbank:NM_153838.4,HGNC:HGNC:19011,MIM:614268	adhesion G protein-coupled receptor F4		GO:0004930,GO:0007166,GO:0007186,GO:0016021	G-protein coupled receptor activity|cell surface receptor signaling pathway|G-protein coupled receptor signaling pathway|integral component of membrane
ADGRG5	101.644	41.6915	161.597	3.87602	1.95458	0.00250267	0.0372779	Up	0.25493	2.04258	0.201123	0.181595	0.434788	0.281936	0.244447	0.624506	4.86504	1.36401	1.99777	2.51943	1.33882	2.3498	GeneID:221188,Genbank:XM_011522949.2,HGNC:HGNC:19010,MIM:616965	adhesion G protein-coupled receptor G5		GO:0004930,GO:0005886,GO:0007166,GO:0007186,GO:0016021	G-protein coupled receptor activity|plasma membrane|cell surface receptor signaling pathway|G-protein coupled receptor signaling pathway|integral component of membrane
ADGRG6	520.151	701.181	339.122	0.483644	-1.04798	3.0746e-05	0.00170162	Down	4.69454	3.01036	4.93162	4.54409	5.9487	6.59248	4.80022	2.00682	2.77106	4.49834	3.19632	1.46563	1.68595	3.03955	GeneID:57211,Genbank:NM_020455.5,HGNC:HGNC:13841,MIM:612243	adhesion G protein-coupled receptor G6		GO:0004930,GO:0005518,GO:0005622,GO:0005886,GO:0007005,GO:0007166,GO:0007186,GO:0007189,GO:0014037,GO:0016021,GO:0019933,GO:0022011,GO:0042552,GO:0043236,GO:0050840,GO:0060347	G-protein coupled receptor activity|collagen binding|intracellular|plasma membrane|mitochondrion organization|cell surface receptor signaling pathway|G-protein coupled receptor signaling pathway|adenylate cyclase-activating G-protein coupled receptor signaling pathway|Schwann cell differentiation|integral component of membrane|cAMP-mediated signaling|myelination in peripheral nervous system|myeli…
ADGRL3	129.557	67.5942	191.52	2.83338	1.50253	3.67341e-05	0.00194374	Up	0.0709276	0.398146	0.180306	0.2229	0.263106	0.289892	0.18784	0.27596	0.642372	1.07876	0.927682	0.309365	0.984197	0.77965	GeneID:23284,Genbank:NM_001322402.1,HGNC:HGNC:20974,MIM:616417	adhesion G protein-coupled receptor L3		GO:0001764,GO:0004930,GO:0005509,GO:0005887,GO:0005911,GO:0007166,GO:0007186,GO:0007416,GO:0016021,GO:0030246,GO:0030424,GO:0031987,GO:0042220,GO:0051965,GO:0098742	neuron migration|G-protein coupled receptor activity|calcium ion binding|integral component of plasma membrane|cell-cell junction|cell surface receptor signaling pathway|G-protein coupled receptor signaling pathway|synapse assembly|integral component of membrane|carbohydrate binding|axon|locomotion involved in locomotory behavior|response to cocaine|positive regulation of synapse assembly|cell-ce…
ADGRV1	78.8258	38.0304	119.621	3.14542	1.65325	2.67885e-05	0.00157202	Up	0.0772512	0.144164	0.0868655	0.131265	0.0926817	0.141409	0.131364	0.0982684	0.380496	0.221712	0.518647	0.412983	0.569855	0.585628	GeneID:84059,Genbank:XM_017009967.1,HGNC:HGNC:17416,MIM:602851	adhesion G protein-coupled receptor V1		GO:0004930,GO:0005509,GO:0005737,GO:0005886,GO:0007166,GO:0007186,GO:0007399,GO:0007601,GO:0007605,GO:0009986,GO:0016020,GO:0016021,GO:0032420,GO:0043235,GO:0045202,GO:0045494,GO:0048496,GO:0050877,GO:0050953,GO:0070062,GO:0098609	G-protein coupled receptor activity|calcium ion binding|cytoplasm|plasma membrane|cell surface receptor signaling pathway|G-protein coupled receptor signaling pathway|nervous system development|visual perception|sensory perception of sound|cell surface|membrane|integral component of membrane|stereocilium|receptor complex|synapse|photoreceptor cell maintenance|maintenance of animal organ identity|…
ADH1B	60.0078	110.101	9.91454	0.0900494	-3.47314	0.000404964	0.0107246	Down	2.08452	3.33488	5.18105	1.55831	0.717331	1.0857	1.1725	0.0425319	0.171844	0.241271	0.781853	0.171106	0	0.228121	GeneID:125,Genbank:NM_000668.5,HGNC:HGNC:250,MIM:103720	alcohol dehydrogenase 1B (class I), beta polypeptide				hsa00010,hsa00071,hsa00350,hsa00830,hsa00980,hsa00982,hsa05204	Glycolysis / Gluconeogenesis|Fatty acid degradation|Tyrosine metabolism|Retinol metabolism|Metabolism of xenobiotics by cytochrome P450|Drug metabolism - cytochrome P450|Chemical carcinogenesis
ADH7	1341.79	1958.72	724.866	0.370072	-1.43412	1.5838e-05	0.00112282	Down	71.9205	29.9738	42.3945	47.9782	42.5051	40.0118	50.5973	4.16924	18.9299	18.3336	35.6535	22.8421	14.3741	23.4182	GeneID:131,Genbank:NM_000673.4,HGNC:HGNC:256,MIM:600086	alcohol dehydrogenase 7 (class IV), mu or sigma polypeptide		GO:0001523,GO:0004022,GO:0004024,GO:0004031,GO:0004745,GO:0005576,GO:0005829,GO:0005886,GO:0006068,GO:0006069,GO:0008270,GO:0009617,GO:0010430,GO:0019841,GO:0035276,GO:0042572,GO:0042573,GO:0045471,GO:0048019,GO:0055114	retinoid metabolic process|alcohol dehydrogenase (NAD) activity|alcohol dehydrogenase activity, zinc-dependent|aldehyde oxidase activity|retinol dehydrogenase activity|extracellular region|cytosol|plasma membrane|ethanol catabolic process|ethanol oxidation|zinc ion binding|response to bacterium|fatty acid omega-oxidation|retinol binding|ethanol binding|retinol metabolic process|retinoic acid meta…	hsa00010,hsa00071,hsa00350,hsa00830,hsa00980,hsa00982,hsa05204	Glycolysis / Gluconeogenesis|Fatty acid degradation|Tyrosine metabolism|Retinol metabolism|Metabolism of xenobiotics by cytochrome P450|Drug metabolism - cytochrome P450|Chemical carcinogenesis
ADIPOQ	60.0682	119.726	0.410944	0.00343239	-8.18657	0.000284762	0.00849004	Down	1.37934	2.78915	4.68311	0.0563872	0.0114755	0.10353	0.675902	0	0	0.0266673	0.0148529	0	0	0	GeneID:9370,Genbank:NM_001177800.1,HGNC:HGNC:13633,MIM:605441	adiponectin, C1Q and collagen domain containing				hsa03320,hsa04152,hsa04211,hsa04920,hsa04930,hsa04932	PPAR signaling pathway|AMPK signaling pathway|Longevity regulating pathway|Adipocytokine signaling pathway|Type II diabetes mellitus|Non-alcoholic fatty liver disease (NAFLD)
ADIRF	1773.49	2445.96	1101.01	0.450135	-1.15157	0.0153663	0.126977	Down	364.375	187.858	257.666	237.401	92.6443	100.466	177.77	152.812	45.8143	84.4078	92.5931	118.735	136.04	94.6765	GeneID:10974,Genbank:NM_006829.2,HGNC:HGNC:24043	adipogenesis regulatory factor
ADM2	47.5744	29.9546	65.1943	2.17644	1.12197	0.0118533	0.106155	Up	0.304384	0.759393	0.560323	0.420891	0.194675	0.190268	0.500344	0.321655	1.98878	1.31194	1.25985	1.04194	0.32264	1.02815	GeneID:79924,Genbank:NM_001253845.1,HGNC:HGNC:28898,MIM:608682	adrenomedullin 2		GO:0001525,GO:0005179,GO:0005576,GO:0005622,GO:0006468,GO:0007186,GO:0007189,GO:0007586,GO:0007631,GO:0010628,GO:0032403,GO:0045766,GO:0045776	angiogenesis|hormone activity|extracellular region|intracellular|protein phosphorylation|G-protein coupled receptor signaling pathway|adenylate cyclase-activating G-protein coupled receptor signaling pathway|digestion|feeding behavior|positive regulation of gene expression|protein complex binding|positive regulation of angiogenesis|negative regulation of blood pressure
ADORA2A	134.342	69.3592	199.325	2.87381	1.52296	1.30245e-05	0.00100316	Up	0.789975	4.14388	0.49859	1.02394	1.05989	1.11423	1.28894	3.62252	6.75939	3.56928	4.441	3.67534	2.67954	5.7408	GeneID:135,Genbank:NM_001278500.1,HGNC:HGNC:263,MIM:102776	adenosine A2a receptor		GO:0001609,GO:0001963,GO:0001975,GO:0005882,GO:0005886,GO:0005887,GO:0006171,GO:0006355,GO:0006469,GO:0006909,GO:0006915,GO:0006954,GO:0006968,GO:0007186,GO:0007188,GO:0007189,GO:0007205,GO:0007267,GO:0007271,GO:0007417,GO:0007596,GO:0007600,GO:0007626,GO:0008015,GO:0008285,GO:0012505,GO:0014049,GO:0014057,GO:0014061,GO:0014069,GO:0016020,GO:0019899,GO:0030425,GO:0030673,GO:0031000,GO:0031802,GO:…	G-protein coupled adenosine receptor activity|synaptic transmission, dopaminergic|response to amphetamine|intermediate filament|plasma membrane|integral component of plasma membrane|cAMP biosynthetic process|regulation of transcription, DNA-templated|negative regulation of protein kinase activity|phagocytosis|apoptotic process|inflammatory response|cellular defense response|G-protein coupled rece…	hsa04015,hsa04020,hsa04024,hsa04080,hsa04270,hsa05012,hsa05034	Rap1 signaling pathway|Calcium signaling pathway|cAMP signaling pathway|Neuroactive ligand-receptor interaction|Vascular smooth muscle contraction|Parkinson disease|Alcoholism
ADRA2C	25.4309	34.4198	16.442	0.477692	-1.06585	0.033469	0.21144	Down	0.609772	0.152638	0.250992	1.25309	1.35649	2.38642	1.45266	0.550134	1.15253	0.567409	0.386259	0.421561	0.398537	0.327851	GeneID:152,Genbank:NM_000683.3,HGNC:HGNC:283,MIM:104250	adrenoceptor alpha 2C		GO:0004938,GO:0005737,GO:0005768,GO:0005886,GO:0005887,GO:0007186,GO:0007267,GO:0007565,GO:0010700,GO:0030168,GO:0030424,GO:0031694,GO:0032148,GO:0032811,GO:0035625,GO:0042803,GO:0043410,GO:0043679,GO:0045666,GO:0045907,GO:0046982,GO:0050796,GO:0051379,GO:0051930,GO:0070473,GO:0071875,GO:0071880	alpha2-adrenergic receptor activity|cytoplasm|endosome|plasma membrane|integral component of plasma membrane|G-protein coupled receptor signaling pathway|cell-cell signaling|female pregnancy|negative regulation of norepinephrine secretion|platelet activation|axon|alpha-2A adrenergic receptor binding|activation of protein kinase B activity|negative regulation of epinephrine secretion|epidermal gro…	hsa04022,hsa04080	cGMP-PKG signaling pathway|Neuroactive ligand-receptor interaction
ADSSL1	178.686	243.122	114.25	0.469928	-1.08949	0.00407368	0.0521121	Down	5.0672	2.58735	5.282	4.31184	5.86575	8.94346	11.7592	1.42734	3.45305	2.72621	4.37306	4.83072	2.94296	2.96141	GeneID:122622,Genbank:NM_152328.4,HGNC:HGNC:20093,MIM:612498	adenylosuccinate synthase like 1		GO:0002376,GO:0003924,GO:0004019,GO:0005525,GO:0005737,GO:0005829,GO:0006167,GO:0006531,GO:0006541,GO:0009168,GO:0014850,GO:0035690,GO:0042301,GO:0042594,GO:0042803,GO:0044208,GO:0046040,GO:0046872,GO:0051015,GO:0071257	immune system process|GTPase activity|adenylosuccinate synthase activity|GTP binding|cytoplasm|cytosol|AMP biosynthetic process|aspartate metabolic process|glutamine metabolic process|purine ribonucleoside monophosphate biosynthetic process|response to muscle activity|cellular response to drug|phosphate ion binding|response to starvation|protein homodimerization activity|'de novo' AMP biosyntheti…	hsa00230,hsa00250	Purine metabolism|Alanine, aspartate and glutamate metabolism
AEBP1	9245.39	5461.23	13029.6	2.38583	1.25449	0.000507203	0.0124528	Up	21.5213	94.5332	27.4678	130.413	148.394	50.7896	80.1123	337.565	205.09	186.211	155.384	167.103	181.968	170.995	GeneID:165,Genbank:XM_011515162.1,HGNC:HGNC:303,MIM:602981	AE binding protein 1		GO:0000122,GO:0000977,GO:0001227,GO:0001501,GO:0003700,GO:0003714,GO:0004180,GO:0004181,GO:0004185,GO:0005516,GO:0005576,GO:0005615,GO:0005634,GO:0005737,GO:0006351,GO:0006518,GO:0007517,GO:0008270,GO:0016485,GO:0070062	negative regulation of transcription from RNA polymerase II promoter|RNA polymerase II regulatory region sequence-specific DNA binding|transcriptional repressor activity, RNA polymerase II transcription regulatory region sequence-specific DNA binding|skeletal system development|DNA binding transcription factor activity|transcription corepressor activity|carboxypeptidase activity|metallocarboxypep…
AFF2	67.5715	34.837	100.306	2.8793	1.52572	3.47793e-06	0.000399314	Up	0.0710227	0.185082	0.047185	0.191717	0.260112	0.112158	0.18024	0.469707	0.435271	0.382231	0.717891	0.3913	0.440889	0.426301	GeneID:2334,Genbank:NM_002025.3,HGNC:HGNC:3776,MIM:300806	AF4/FMR2 family member 2		GO:0002151,GO:0006397,GO:0007420,GO:0007611,GO:0008380,GO:0010468,GO:0010629,GO:0016607,GO:0035063,GO:0043484	G-quadruplex RNA binding|mRNA processing|brain development|learning or memory|RNA splicing|regulation of gene expression|negative regulation of gene expression|nuclear speck|nuclear speck organization|regulation of RNA splicing
AGBL1	17.3807	34.1879	0.57347	0.0167741	-5.89762	0.0341853	0.214572	Down	0.0336503	0	0.00321792	0	0	0.243589	0.56655	0.00352657	0.00474953	0	0	0	0.00707475	0	GeneID:123624,Genbank:XM_011521227.3,HGNC:HGNC:26504,MIM:615496	ATP/GTP binding protein like 1		GO:0004181,GO:0005829,GO:0008270,GO:0015631,GO:0035609,GO:0035610	metallocarboxypeptidase activity|cytosol|zinc ion binding|tubulin binding|C-terminal protein deglutamylation|protein side chain deglutamylation
AGFG2	404.309	546.677	261.942	0.479153	-1.06144	2.61305e-05	0.00153829	Down	8.34883	7.11417	4.94863	4.61931	4.52483	5.9183	7.43439	2.58363	3.55796	2.73677	3.82413	3.99973	3.17522	3.01005	GeneID:3268,Genbank:NM_006076.4,HGNC:HGNC:5177,MIM:604019	ArfGAP with FG repeats 2		GO:0005096,GO:0016020,GO:0046872	GTPase activator activity|membrane|metal ion binding
AGR3	9.06602	18.132	0	0	#NAME?	0.000386398	0.0105031	Down	0.847512	4.02553	1.72729	0	0.108409	0.244511	0.522426	0	0	0	0	0	0	0	GeneID:155465,Genbank:XM_011515152.2,HGNC:HGNC:24167,MIM:609482	anterior gradient 3, protein disulphide isomerase family member		GO:0002162,GO:0005783,GO:0030154,GO:0043231,GO:0060548	dystroglycan binding|endoplasmic reticulum|cell differentiation|intracellular membrane-bounded organelle|negative regulation of cell death
AHNAK2	11052.6	15531.3	6574	0.423274	-1.24034	2.39627e-05	0.00145707	Down	59.8492	21.8341	60.9925	45.1312	44.4234	54.509	46.5333	14.0234	28.2538	26.7182	29.2474	18.7591	22.182	21.9207	GeneID:113146,Genbank:NM_138420.3,HGNC:HGNC:20125,MIM:608570	AHNAK nucleoprotein 2		GO:0005634,GO:0005737,GO:0005829,GO:0005886,GO:0030018,GO:0030315,GO:0030659,GO:0042383,GO:0043034	nucleus|cytoplasm|cytosol|plasma membrane|Z disc|T-tubule|cytoplasmic vesicle membrane|sarcolemma|costamere
AIF1L	1324.27	1884.57	763.973	0.405384	-1.30264	0.0356315	0.220653	Down	54.3259	25.6332	49.0202	23.3474	12.4608	14.717	16.3918	11.6414	7.82834	7.93228	14.2494	29.3116	7.016	12.6789	GeneID:83543,Genbank:NM_001185095.1,HGNC:HGNC:28904	allograft inflammatory factor 1 like		GO:0005509,GO:0005737,GO:0005925,GO:0015629,GO:0032587,GO:0043234,GO:0051015,GO:0070062	calcium ion binding|cytoplasm|focal adhesion|actin cytoskeleton|ruffle membrane|protein complex|actin filament binding|extracellular exosome
AIM2	77.9698	48.0616	107.878	2.24458	1.16644	0.0170416	0.136134	Up	0.434904	3.42533	0.439181	0.892214	0.694266	0.40151	0.514722	1.5843	4.05135	2.15115	1.88936	0.875944	3.25877	2.72491	GeneID:9447,Genbank:XM_017002848.1,HGNC:HGNC:357,MIM:604578	absent in melanoma 2		GO:0002218,GO:0002230,GO:0003690,GO:0005654,GO:0005737,GO:0005739,GO:0005829,GO:0006915,GO:0006954,GO:0006955,GO:0032088,GO:0032461,GO:0032731,GO:0033209,GO:0035458,GO:0035690,GO:0042802,GO:0045087,GO:0050702,GO:0050718,GO:0051092,GO:0070269,GO:0097169,GO:2001056	activation of innate immune response|positive regulation of defense response to virus by host|double-stranded DNA binding|nucleoplasm|cytoplasm|mitochondrion|cytosol|apoptotic process|inflammatory response|immune response|negative regulation of NF-kappaB transcription factor activity|positive regulation of protein oligomerization|positive regulation of interleukin-1 beta production|tumor necrosis…	hsa04621,hsa04623	NOD-like receptor signaling pathway|Cytosolic DNA-sensing pathway
AKAP5	35.2098	22.4635	47.956	2.13484	1.09413	0.00390355	0.0504596	Up	0.192052	0.285643	0.126264	0.120711	0.352115	0.166224	0.184155	0.636523	0.496962	0.437673	0.434549	0.27569	0.592207	0.450803	GeneID:9495,Genbank:NM_004857.3,HGNC:HGNC:375,MIM:604688	A-kinase anchoring protein 5		GO:0005516,GO:0005829,GO:0005886,GO:0006605,GO:0007165,GO:0007193,GO:0007268,GO:0008179,GO:0010738,GO:0017124,GO:0030346,GO:0034237,GO:0035254,GO:0051018,GO:0097110	calmodulin binding|cytosol|plasma membrane|protein targeting|signal transduction|adenylate cyclase-inhibiting G-protein coupled receptor signaling pathway|chemical synaptic transmission|adenylate cyclase binding|regulation of protein kinase A signaling|SH3 domain binding|protein phosphatase 2B binding|protein kinase A regulatory subunit binding|glutamate receptor binding|protein kinase A binding|…
AKR1C1	1055.77	1531.11	580.43	0.379092	-1.39938	0.000228856	0.0073149	Down	16.602	21.062	24.7983	18.9198	54.8019	27.5245	22.4684	4.60326	10.8731	17.3112	14.5848	11.9661	9.19921	9.30612	GeneID:1645,Genbank:NM_001353.5,HGNC:HGNC:384,MIM:600449	aldo-keto reductase family 1 member C1		GO:0001523,GO:0004032,GO:0004033,GO:0005829,GO:0006805,GO:0007586,GO:0008206,GO:0015721,GO:0016655,GO:0018636,GO:0030299,GO:0030855,GO:0031406,GO:0032052,GO:0042448,GO:0042574,GO:0042632,GO:0044597,GO:0044598,GO:0046683,GO:0047006,GO:0047042,GO:0047086,GO:0047115,GO:0047718,GO:0051260,GO:0055114,GO:0070062,GO:0071395	retinoid metabolic process|alditol:NADP+ 1-oxidoreductase activity|aldo-keto reductase (NADP) activity|cytosol|xenobiotic metabolic process|digestion|bile acid metabolic process|bile acid and bile salt transport|oxidoreductase activity, acting on NAD(P)H, quinone or similar compound as acceptor|phenanthrene 9,10-monooxygenase activity|intestinal cholesterol absorption|epithelial cell differentiat…	hsa00140,hsa00980	Steroid hormone biosynthesis|Metabolism of xenobiotics by cytochrome P450
AKR1C2	765.851	1116.79	414.916	0.371527	-1.42846	0.00333772	0.0454795	Down	20.1096	8.21232	7.30517	10.3753	33.4366	12.771	17.3971	2.57743	5.00324	4.88604	6.74969	8.57326	11.699	5.44039	GeneID:1646,Genbank:NM_205845.2,HGNC:HGNC:385,MIM:600450	aldo-keto reductase family 1 member C2		GO:0004032,GO:0005737,GO:0006693,GO:0007186,GO:0007586,GO:0008202,GO:0008284,GO:0016655,GO:0018636,GO:0030855,GO:0031406,GO:0032052,GO:0042448,GO:0044597,GO:0044598,GO:0047086,GO:0047115,GO:0051897,GO:0055114,GO:0071395,GO:0071799	alditol:NADP+ 1-oxidoreductase activity|cytoplasm|prostaglandin metabolic process|G-protein coupled receptor signaling pathway|digestion|steroid metabolic process|positive regulation of cell proliferation|oxidoreductase activity, acting on NAD(P)H, quinone or similar compound as acceptor|phenanthrene 9,10-monooxygenase activity|epithelial cell differentiation|carboxylic acid binding|bile acid bin…	hsa00140,hsa05204	Steroid hormone biosynthesis|Chemical carcinogenesis
ALDH1A1	349.575	186.45	512.7	2.74981	1.45933	0.0326157	0.208112	Up	4.1195	9.13374	4.67909	3.81223	2.53381	4.67813	3.24173	4.44587	10.4443	6.64372	20.4608	12.8626	6.94261	36.2199	GeneID:216,Genbank:NM_000689.4,HGNC:HGNC:402,MIM:100640	aldehyde dehydrogenase 1 family member A1				hsa00830	Retinol metabolism
ALDH1L2	571.464	312.39	830.537	2.65865	1.4107	0.000278359	0.0083666	Up	0.56919	4.79174	0.957979	2.67122	3.99955	1.47428	1.60097	5.6649	12.6175	5.0457	6.13159	4.03087	5.35317	7.20384	GeneID:160428,Genbank:XM_017018889.1,HGNC:HGNC:26777,MIM:613584	aldehyde dehydrogenase 1 family member L2		GO:0004029,GO:0005634,GO:0005739,GO:0005759,GO:0006730,GO:0009058,GO:0009258,GO:0016155,GO:0016742,GO:0046655,GO:0070062	aldehyde dehydrogenase (NAD) activity|nucleus|mitochondrion|mitochondrial matrix|one-carbon metabolic process|biosynthetic process|10-formyltetrahydrofolate catabolic process|formyltetrahydrofolate dehydrogenase activity|hydroxymethyl-, formyl- and related transferase activity|folic acid metabolic process|extracellular exosome	hsa00670	One carbon pool by folate
ALDH3A1	3987.28	5370.32	2604.23	0.48493	-1.04415	0.00319998	0.0442675	Down	42.0388	49.363	64.3846	60.6192	99.277	80.0664	121.364	1.90132	45.8076	35.1677	53.0907	79.3071	19.9191	39.7504	GeneID:218,Genbank:NM_001330150.1,HGNC:HGNC:405,MIM:100660	aldehyde dehydrogenase 3 family member A1		GO:0004028,GO:0004029,GO:0004030,GO:0005615,GO:0005783,GO:0005829,GO:0005886,GO:0006081,GO:0006805,GO:0008106,GO:0016021,GO:0018479,GO:0055114	3-chloroallyl aldehyde dehydrogenase activity|aldehyde dehydrogenase (NAD) activity|aldehyde dehydrogenase [NAD(P)+] activity|extracellular space|endoplasmic reticulum|cytosol|plasma membrane|cellular aldehyde metabolic process|xenobiotic metabolic process|alcohol dehydrogenase (NADP+) activity|integral component of membrane|benzaldehyde dehydrogenase (NAD+) activity|oxidation-reduction process	hsa00010,hsa00340,hsa00350,hsa00360,hsa00410,hsa00980,hsa00982,hsa05204	Glycolysis / Gluconeogenesis|Histidine metabolism|Tyrosine metabolism|Phenylalanine metabolism|beta-Alanine metabolism|Metabolism of xenobiotics by cytochrome P450|Drug metabolism - cytochrome P450|Chemical carcinogenesis
ALDH3B2	1483.62	2010.72	956.516	0.475708	-1.07185	5.79473e-05	0.00270494	Down	48.5083	24.6037	46.5969	36.7993	44.201	33.019	49.8335	9.36958	25.9228	22.9351	27.5699	28.5811	13.1406	25.3923	GeneID:222,Genbank:NM_001031615.2,HGNC:HGNC:411,MIM:601917	aldehyde dehydrogenase 3 family member B2		GO:0004028,GO:0004030,GO:0005811,GO:0006066,GO:0006068,GO:0006629,GO:0030148	3-chloroallyl aldehyde dehydrogenase activity|aldehyde dehydrogenase [NAD(P)+] activity|lipid droplet|alcohol metabolic process|ethanol catabolic process|lipid metabolic process|sphingolipid biosynthetic process	hsa00010,hsa00340,hsa00350,hsa00360,hsa00410,hsa00980,hsa00982,hsa05204	Glycolysis / Gluconeogenesis|Histidine metabolism|Tyrosine metabolism|Phenylalanine metabolism|beta-Alanine metabolism|Metabolism of xenobiotics by cytochrome P450|Drug metabolism - cytochrome P450|Chemical carcinogenesis
ALOX12	4120.28	5939.31	2301.25	0.387461	-1.36788	0.0116672	0.10505	Down	128.049	97.2989	74.5393	83.7146	28.59	35.9794	57.2057	4.00499	16.8254	20.5205	34.9114	96.8509	9.91358	33.9383	GeneID:239,Genbank:XM_011523780.2,HGNC:HGNC:429,MIM:152391	arachidonate 12-lipoxygenase, 12S type				hsa00590,hsa01523,hsa04726,hsa04750	Arachidonic acid metabolism|Antifolate resistance|Serotonergic synapse|Inflammatory mediator regulation of TRP channels
ALOX15B	605.422	195.523	1015.32	5.19284	2.37652	7.77481e-08	2.21104e-05	Up	1.45257	7.17452	3.09615	8.86072	5.57411	1.98508	1.54992	3.50329	19.6442	23.3614	32.2507	30.8721	31.8914	27.7845	GeneID:247,Genbank:NM_001141.2,HGNC:HGNC:434,MIM:603697	arachidonate 15-lipoxygenase, type B		GO:0005506,GO:0005509,GO:0005622,GO:0005634,GO:0005829,GO:0005856,GO:0005886,GO:0006629,GO:0006915,GO:0008285,GO:0008289,GO:0010744,GO:0016020,GO:0016165,GO:0019369,GO:0019372,GO:0019898,GO:0030336,GO:0030850,GO:0030856,GO:0035360,GO:0036403,GO:0043651,GO:0045618,GO:0045786,GO:0045926,GO:0050473,GO:0051122,GO:0070062,GO:0090197	iron ion binding|calcium ion binding|intracellular|nucleus|cytosol|cytoskeleton|plasma membrane|lipid metabolic process|apoptotic process|negative regulation of cell proliferation|lipid binding|positive regulation of macrophage derived foam cell differentiation|membrane|linoleate 13S-lipoxygenase activity|arachidonic acid metabolic process|lipoxygenase pathway|extrinsic component of membrane|nega…	hsa00590,hsa04726	Arachidonic acid metabolism|Serotonergic synapse
ALPK2	111.279	32.8374	189.721	5.77759	2.53047	3.70891e-05	0.00194374	Up	0.0141947	0.384103	0.0149316	0.114199	0.275987	0.102381	0.0661107	1.64047	0.765838	1.0211	0.921235	0.300945	0.800179	0.360822	GeneID:115701,Genbank:NM_052947.3,HGNC:HGNC:20565	alpha kinase 2		GO:0004674,GO:0005524,GO:0005737	protein serine/threonine kinase activity|ATP binding|cytoplasm
ALPL	916.646	382.682	1450.61	3.79064	1.92244	1.01049e-06	0.000156965	Up	1.27857	23.9555	1.24888	9.73531	10.9156	2.42404	7.76633	47.6507	29.748	33.5537	23.9745	20.9113	47.2264	25.3982	GeneID:249,Genbank:XM_005245818.1,HGNC:HGNC:438,MIM:171760	alkaline phosphatase, liver/bone/kidney				hsa00730,hsa00790	Thiamine metabolism|Folate biosynthesis
ALS2CL	4000.58	5402.15	2599.01	0.481105	-1.05557	0.000858567	0.0178322	Down	60.7149	20.8802	37.1547	39.2431	31.3889	40.4002	52.3826	10.0796	24.414	22.7825	32.9036	23.9921	20.1423	20.3254	GeneID:259173,Genbank:NM_147129.4,HGNC:HGNC:20605,MIM:612402	ALS2 C-terminal like		GO:0005096,GO:0005829,GO:0007032,GO:0017112,GO:0042802	GTPase activator activity|cytosol|endosome organization|Rab guanyl-nucleotide exchange factor activity|identical protein binding
ALX1	10.5218	5.02135	16.0222	3.19083	1.67393	0.0047891	0.0577849	Up	0.100536	0.0771763	0.352516	0.202208	0.0685865	0.309388	0.183623	0.0772658	0.780453	0.757074	1.42036	0.133218	0.775026	0.874881	GeneID:8092,Genbank:NM_006982.2,HGNC:HGNC:1494,MIM:601527	ALX homeobox 1
ALX3	5.8312	0.269962	11.3924	42.2001	5.39917	0.00022614	0.0073149	Up	0	0	0	0.0353202	0	0	0.0384887	0.0404887	0	0.793442	1.256	0.279234	0.162451	1.01342	GeneID:257,Genbank:NM_006492.2,HGNC:HGNC:449,MIM:606014	ALX homeobox 3		GO:0005634,GO:0006351,GO:0006355,GO:0007389,GO:0035115,GO:0035116,GO:0042981,GO:0043565,GO:0048701	nucleus|transcription, DNA-templated|regulation of transcription, DNA-templated|pattern specification process|embryonic forelimb morphogenesis|embryonic hindlimb morphogenesis|regulation of apoptotic process|sequence-specific DNA binding|embryonic cranial skeleton morphogenesis
ALX4	37.8686	23.3558	52.3814	2.24276	1.16528	0.0241647	0.169124	Up	0.0474846	0.196838	0.0099899	0.18146	0.612253	0.306869	0.468329	0.558354	0.884685	0.711389	1.11949	0.0629205	0.801661	0.287078	GeneID:60529,Genbank:NM_021926.3,HGNC:HGNC:450,MIM:605420	ALX homeobox 4		GO:0000977,GO:0001228,GO:0001501,GO:0001942,GO:0003677,GO:0005634,GO:0005667,GO:0007517,GO:0009791,GO:0009952,GO:0035115,GO:0035116,GO:0042733,GO:0042981,GO:0046982,GO:0048565,GO:0048704,GO:0060021,GO:0071837	RNA polymerase II regulatory region sequence-specific DNA binding|transcriptional activator activity, RNA polymerase II transcription regulatory region sequence-specific DNA binding|skeletal system development|hair follicle development|DNA binding|nucleus|transcription factor complex|muscle organ development|post-embryonic development|anterior/posterior pattern specification|embryonic forelimb mo…
AMER2	9.7077	3.07396	16.3414	5.31608	2.41036	0.014403	0.121737	Up	0	0.0925518	0	0.0044906	0	0.0103063	0.0097869	0.0257387	0.117859	0.0371656	0.147858	0.0414187	0.0361445	0.239287	GeneID:219287,Genbank:NM_152704.3,HGNC:HGNC:26360,MIM:614659	APC membrane recruitment protein 2		GO:0005546,GO:0005886,GO:0007398,GO:0008013,GO:0016055,GO:0048856,GO:0090090	phosphatidylinositol-4,5-bisphosphate binding|plasma membrane|ectoderm development|beta-catenin binding|Wnt signaling pathway|anatomical structure development|negative regulation of canonical Wnt signaling pathway
AMN	138.452	194.224	82.6808	0.425698	-1.2321	0.000177928	0.00614767	Down	2.24026	1.52319	2.23312	1.88816	1.68116	4.39503	2.43164	0.172173	2.40161	0.938633	1.44121	1.48426	0.542773	0.776874	GeneID:81693,Genbank:XM_011537202.3,HGNC:HGNC:14604,MIM:605799	amnion associated transmembrane protein		GO:0005102,GO:0005615,GO:0005886,GO:0005905,GO:0006898,GO:0007275,GO:0007588,GO:0009235,GO:0010008,GO:0015889,GO:0016021,GO:0016324,GO:0030139,GO:0031526,GO:0034384,GO:0043001,GO:0043234,GO:0070062	receptor binding|extracellular space|plasma membrane|clathrin-coated pit|receptor-mediated endocytosis|multicellular organism development|excretion|cobalamin metabolic process|endosome membrane|cobalamin transport|integral component of membrane|apical plasma membrane|endocytic vesicle|brush border membrane|high-density lipoprotein particle clearance|Golgi to plasma membrane protein transport|prot…
AMTN	77.3238	20.1404	134.507	6.67847	2.73952	0.0229788	0.164286	Up	0.154802	0.950664	0.59707	4.41081	0.897658	1.25051	0.0565471	1.60611	6.56936	1.47248	20.7766	4.44434	2.08837	24.6024	GeneID:401138,Genbank:NM_212557.3,HGNC:HGNC:33188,MIM:610912	amelotin		GO:0005578,GO:0005605,GO:0005788,GO:0005911,GO:0007155,GO:0031214,GO:0042475,GO:0043687,GO:0044267,GO:0070169,GO:0070175	proteinaceous extracellular matrix|basal lamina|endoplasmic reticulum lumen|cell-cell junction|cell adhesion|biomineral tissue development|odontogenesis of dentin-containing tooth|post-translational protein modification|cellular protein metabolic process|positive regulation of biomineral tissue development|positive regulation of enamel mineralization
ANGPT1	227.183	112.152	342.213	3.05134	1.60944	4.44462e-09	2.70051e-06	Up	0.530755	2.21874	0.594718	1.68248	2.50311	1.73098	1.27707	5.97227	5.98325	4.1294	4.66104	4.20444	4.5096	4.67684	GeneID:284,Genbank:NM_001199859.2,HGNC:HGNC:484,MIM:601667	angiopoietin 1		GO:0001525,GO:0005576,GO:0030154,GO:0030971,GO:0048014	angiogenesis|extracellular region|cell differentiation|receptor tyrosine kinase binding|Tie signaling pathway	hsa04010,hsa04014,hsa04015,hsa04066,hsa04151,hsa05323	MAPK signaling pathway|Ras signaling pathway|Rap1 signaling pathway|HIF-1 signaling pathway|PI3K-Akt signaling pathway|Rheumatoid arthritis
ANGPTL1	330.908	537.985	123.831	0.230175	-2.1192	6.03778e-08	1.78548e-05	Down	8.00757	5.30979	6.88335	6.55117	9.10804	9.46051	16.283	2.59891	1.95464	2.01909	1.90014	3.14245	1.98054	1.89076	GeneID:9068,Genbank:NM_004673.3,HGNC:HGNC:489,MIM:603874	angiopoietin like 1		GO:0005102,GO:0005615,GO:0007169,GO:0070062	receptor binding|extracellular space|transmembrane receptor protein tyrosine kinase signaling pathway|extracellular exosome
ANGPTL5	11.7432	20.8373	2.64913	0.127134	-2.97558	0.000866161	0.0179495	Down	0.233022	0.144479	0.471381	0.45065	0.0550279	0.537824	1.0018	0.0826552	0.0278297	0.0426253	0	0.0237516	0.207271	0.0246291	GeneID:253935,Genbank:NM_178127.4,HGNC:HGNC:19705,MIM:607666	angiopoietin like 5		GO:0005576	extracellular region
ANGPTL6	29.3409	10.9874	47.6945	4.34084	2.11798	7.04313e-05	0.00309982	Up	0.0970888	0.204957	0.0510643	0.179001	0.115911	0.205411	0.567445	0.988668	1.53251	0.365557	0.471506	0.857664	1.75886	0.711479	GeneID:83854,Genbank:NM_031917.2,HGNC:HGNC:23140,MIM:609336	angiopoietin like 6		GO:0001525,GO:0030141,GO:0030154,GO:0070062	angiogenesis|secretory granule|cell differentiation|extracellular exosome
ANKFN1	49.4425	69.4662	29.4188	0.423498	-1.23957	0.00259503	0.0380406	Down	0.203605	0.0666039	0.0657127	0.255944	0.250969	0.299046	0.141988	0.0240052	0.17961	0.030261	0.159352	0.101172	0.0535084	0.0540443	GeneID:162282,Genbank:XM_017024263.1,HGNC:HGNC:26766	ankyrin repeat and fibronectin type III domain containing 1
ANKRD1	18.4472	35.4707	1.42372	0.0401378	-4.63889	0.0437903	0.251649	Down	0.0525939	0.0302801	0.055324	0	0	3.58097	4.09213	0.0909458	0.0408282	0	0	0.0348453	0.152041	0	GeneID:27063,Genbank:NM_014391.2,HGNC:HGNC:15819,MIM:609599	ankyrin repeat domain 1		GO:0000122,GO:0001085,GO:0001105,GO:0001650,GO:0002039,GO:0003677,GO:0003714,GO:0005634,GO:0005654,GO:0005667,GO:0005737,GO:0005829,GO:0010976,GO:0019216,GO:0031432,GO:0031674,GO:0035690,GO:0035914,GO:0035994,GO:0042826,GO:0043065,GO:0043517,GO:0045214,GO:0045445,GO:0050714,GO:0055008,GO:0061629,GO:0070412,GO:0071222,GO:0071260,GO:0071347,GO:0071356,GO:0071407,GO:0071456,GO:0071560,GO:2000279	negative regulation of transcription from RNA polymerase II promoter|RNA polymerase II transcription factor binding|RNA polymerase II transcription coactivator activity|fibrillar center|p53 binding|DNA binding|transcription corepressor activity|nucleus|nucleoplasm|transcription factor complex|cytoplasm|cytosol|positive regulation of neuron projection development|regulation of lipid metabolic proc…
ANKRD22	567.719	769.377	366.061	0.475789	-1.07161	1.42152e-05	0.00106384	Down	13.3096	10.482	11.0278	11.0536	7.4363	10.9711	13.244	4.3388	5.2975	6.30222	4.91594	8.68005	4.9394	6.44187	GeneID:118932,Genbank:NM_144590.2,HGNC:HGNC:28321	ankyrin repeat domain 22
ANKRD29	569.437	806.308	332.565	0.412455	-1.27769	2.12932e-06	0.000277187	Down	8.68875	4.707	6.01822	6.77697	8.21745	8.30976	11.0493	6.14198	2.57585	2.84712	4.40616	2.74232	2.79856	2.90238	GeneID:147463,Genbank:XM_017025561.1,HGNC:HGNC:27110	ankyrin repeat domain 29
ANKRD31	107.31	160.767	53.8528	0.334974	-1.57788	0.00027999	0.00840196	Down	1.89431	0.861942	1.94443	1.12149	1.24281	0.678739	1.48996	0.211333	0.521803	0.326953	0.657596	0.728737	0.167818	0.944574	GeneID:256006,Genbank:XM_011543301.3,HGNC:HGNC:26853	ankyrin repeat domain 31
ANKRD33B	376.441	607.523	145.359	0.239265	-2.06332	6.00509e-05	0.00278206	Down	6.71266	1.3517	3.2349	3.42516	2.58862	3.44079	4.72291	0.832291	1.4803	1.4744	1.03653	0.63534	0.892197	0.666384	GeneID:651746,Genbank:NM_001164440.1,HGNC:HGNC:35240	ankyrin repeat domain 33B
ANO4	11.6621	7.00222	16.322	2.33097	1.22093	0.0370293	0.225308	Up	0.012217	0.154743	0.032128	0.0614301	0.0562582	0	0.0267763	0.0633774	0.0948397	0.145261	0.121359	0.15379	0.14127	0.142685	GeneID:121601,Genbank:XM_011537912.2,HGNC:HGNC:23837,MIM:610111	anoctamin 4		GO:0005229,GO:0005622,GO:0005886,GO:0006821,GO:0016021,GO:0017128,GO:0034220,GO:0046983,GO:0061589,GO:0061590,GO:0061591	intracellular calcium activated chloride channel activity|intracellular|plasma membrane|chloride transport|integral component of membrane|phospholipid scramblase activity|ion transmembrane transport|protein dimerization activity|calcium activated phosphatidylserine scrambling|calcium activated phosphatidylcholine scrambling|calcium activated galactosylceramide scrambling
ANXA8L1	2112.29	2941.74	1282.83	0.436077	-1.19735	1.36166e-05	0.00103424	Down	90.9482	42.8724	93.5483	85.6851	65.6685	76.6539	73.536	23.7315	27.3018	45.4408	33.6007	51.2933	33.0223	44.3934	GeneID:728113,Genbank:NM_001278924.1,HGNC:HGNC:23334	annexin A8 like 1		GO:0005509,GO:0005544,GO:0070062	calcium ion binding|calcium-dependent phospholipid binding|extracellular exosome
AOX1	292.024	421.87	162.179	0.384429	-1.37921	2.08798e-05	0.00134015	Down	4.7428	6.35023	3.37522	3.7108	3.36555	3.66814	7.88959	2.43901	1.99269	3.21901	1.87258	1.36852	1.28701	1.90129	GeneID:316,Genbank:XM_011511062.1,HGNC:HGNC:553,MIM:602841	aldehyde oxidase 1		GO:0004031,GO:0005506,GO:0005829,GO:0009055,GO:0009115,GO:0016614,GO:0016903,GO:0017144,GO:0042802,GO:0042803,GO:0042816,GO:0043546,GO:0050660,GO:0051287,GO:0051537,GO:0055114,GO:0070062,GO:0102797,GO:0102798	aldehyde oxidase activity|iron ion binding|cytosol|electron transfer activity|xanthine catabolic process|oxidoreductase activity, acting on CH-OH group of donors|oxidoreductase activity, acting on the aldehyde or oxo group of donors|drug metabolic process|identical protein binding|protein homodimerization activity|vitamin B6 metabolic process|molybdopterin cofactor binding|flavin adenine dinucleo…	hsa00280,hsa00350,hsa00380,hsa00750,hsa00760,hsa00830,hsa00982,hsa04630	Valine, leucine and isoleucine degradation|Tyrosine metabolism|Tryptophan metabolism|Vitamin B6 metabolism|Nicotinate and nicotinamide metabolism|Retinol metabolism|Drug metabolism - cytochrome P450|Jak-STAT signaling pathway
APBA2	130.821	66.4457	195.197	2.93769	1.55468	6.84758e-08	1.97777e-05	Up	0.239823	1.01552	0.317375	0.552374	1.21915	0.446388	0.364547	2.40796	1.88575	2.05125	1.97758	1.4044	2.10224	1.24368	GeneID:321,Genbank:XM_011521489.2,HGNC:HGNC:579,MIM:602712	amyloid beta precursor protein binding family A member 2		GO:0001540,GO:0001701,GO:0005886,GO:0007268,GO:0007399,GO:0007626,GO:0008021,GO:0010468,GO:0015031,GO:0035264	amyloid-beta binding|in utero embryonic development|plasma membrane|chemical synaptic transmission|nervous system development|locomotory behavior|synaptic vesicle|regulation of gene expression|protein transport|multicellular organism growth
APLP1	47.2397	27.5998	66.8797	2.42319	1.27691	0.000370279	0.0101883	Up	0.352425	1.00258	0.392527	0.81307	0.827352	0.574172	0.613391	2.31817	2.70366	1.84869	0.961021	1.26362	1.46229	1.42424	GeneID:333,Genbank:NM_001024807.2,HGNC:HGNC:597,MIM:104775	amyloid beta precursor like protein 1		GO:0005604,GO:0005886,GO:0006897,GO:0006915,GO:0007155,GO:0007399,GO:0008201,GO:0009887,GO:0016021,GO:0031694,GO:0031695,GO:0031696,GO:0042802,GO:0046914,GO:0048471,GO:0071874,GO:0106072	basement membrane|plasma membrane|endocytosis|apoptotic process|cell adhesion|nervous system development|heparin binding|animal organ morphogenesis|integral component of membrane|alpha-2A adrenergic receptor binding|alpha-2B adrenergic receptor binding|alpha-2C adrenergic receptor binding|identical protein binding|transition metal ion binding|perinuclear region of cytoplasm|cellular response to n…
APOBEC2	31.1876	58.4627	3.91252	0.0669234	-3.90135	0.0405166	0.239424	Down	0.667144	0.182904	0.267343	0.255585	0.520149	4.76603	8.45984	0	0.147971	0.566599	0.0841544	0.0841917	0.0367355	0.174604	GeneID:10930,Genbank:NM_006789.3,HGNC:HGNC:605,MIM:604797	apolipoprotein B mRNA editing enzyme catalytic subunit 2		GO:0003723,GO:0004126,GO:0006397,GO:0008270,GO:0016554,GO:0016556,GO:0042802,GO:0080111	RNA binding|cytidine deaminase activity|mRNA processing|zinc ion binding|cytidine to uridine editing|mRNA modification|identical protein binding|DNA demethylation
APOBEC3A	183.044	88.9911	277.097	3.11376	1.63866	0.00925199	0.0902973	Up	2.66021	7.78208	3.36553	4.12131	2.13364	2.24023	2.87583	21.5913	4.5209	19.3628	6.71353	2.14357	8.72951	22.4251	GeneID:200315,Genbank:NM_145699.3,HGNC:HGNC:17343,MIM:607109	apolipoprotein B mRNA editing enzyme catalytic subunit 3A		GO:0004126,GO:0005634,GO:0005737,GO:0008270,GO:0010529,GO:0044356,GO:0045071,GO:0045087,GO:0047844,GO:0051607,GO:0070383,GO:0071466,GO:0080111	cytidine deaminase activity|nucleus|cytoplasm|zinc ion binding|negative regulation of transposition|clearance of foreign intracellular DNA by conversion of DNA cytidine to uridine|negative regulation of viral genome replication|innate immune response|deoxycytidine deaminase activity|defense response to virus|DNA cytosine deamination|cellular response to xenobiotic stimulus|DNA demethylation	hsa05170	Human immunodeficiency virus 1 infection
APOD	1265.3	1707.13	823.461	0.482365	-1.0518	0.0176507	0.139077	Down	48.3729	43.7454	37.4985	182.758	92.8429	100.567	117.951	47.9798	49.0701	68.7675	69.1801	39.5664	16.0423	38.5664	GeneID:347,Genbank:NM_001647.3,HGNC:HGNC:612,MIM:107740	apolipoprotein D		GO:0000302,GO:0001525,GO:0005319,GO:0005576,GO:0005615,GO:0005783,GO:0006006,GO:0006629,GO:0007420,GO:0007568,GO:0010642,GO:0014012,GO:0015485,GO:0022626,GO:0030425,GO:0042246,GO:0042308,GO:0042493,GO:0043025,GO:0048471,GO:0048662,GO:0048678,GO:0051895,GO:0060588,GO:0070062,GO:0071638,GO:1900016,GO:2000098,GO:2000405	response to reactive oxygen species|angiogenesis|lipid transporter activity|extracellular region|extracellular space|endoplasmic reticulum|glucose metabolic process|lipid metabolic process|brain development|aging|negative regulation of platelet-derived growth factor receptor signaling pathway|peripheral nervous system axon regeneration|cholesterol binding|cytosolic ribosome|dendrite|tissue regene…
APOL1	1091.05	687.467	1494.64	2.17413	1.12044	5.08322e-06	0.000508672	Up	5.23262	20.084	6.66569	15.6256	17.7504	12.8342	10.6092	26.2318	23.5027	32.9727	33.3386	29.7487	32.4924	28.737	GeneID:8542,Genbank:NM_145343.2,HGNC:HGNC:618,MIM:603743	apolipoprotein L1		GO:0005254,GO:0005576,GO:0005615,GO:0005788,GO:0006869,GO:0006898,GO:0008203,GO:0008289,GO:0019835,GO:0031224,GO:0031640,GO:0034361,GO:0034364,GO:0042157,GO:0043687,GO:0044267,GO:0045087,GO:0072562,GO:1902476	chloride channel activity|extracellular region|extracellular space|endoplasmic reticulum lumen|lipid transport|receptor-mediated endocytosis|cholesterol metabolic process|lipid binding|cytolysis|intrinsic component of membrane|killing of cells of other organism|very-low-density lipoprotein particle|high-density lipoprotein particle|lipoprotein metabolic process|post-translational protein modifica…	hsa05143	African trypanosomiasis
AQP5	84.7581	164.866	4.65027	0.0282064	-5.14783	0.00865615	0.0861189	Down	0.0817482	21.148	3.23902	0.876905	11.0702	0.220124	0.418062	0.0314133	0.380763	0.0647994	0.50528	0.0361074	0.0630192	0.0748827	GeneID:362,Genbank:NM_001651.3,HGNC:HGNC:638,MIM:600442	aquaporin 5		GO:0005783,GO:0005886,GO:0005887,GO:0005902,GO:0006833,GO:0007588,GO:0009925,GO:0015250,GO:0015670,GO:0016324,GO:0030157,GO:0034220,GO:0042476,GO:0042802,GO:0046541,GO:0048593,GO:0070062	endoplasmic reticulum|plasma membrane|integral component of plasma membrane|microvillus|water transport|excretion|basal plasma membrane|water channel activity|carbon dioxide transport|apical plasma membrane|pancreatic juice secretion|ion transmembrane transport|odontogenesis|identical protein binding|saliva secretion|camera-type eye morphogenesis|extracellular exosome	hsa04970	Salivary secretion
AQP7	42.8279	65.0229	20.6328	0.317316	-1.65601	6.98382e-06	0.000642268	Down	0.652411	0.400657	0.720591	0.831053	0.745508	0.890925	1.275	0.388587	0.422051	0.232716	0.259232	0.230531	0.28919	0.119524	GeneID:364,Genbank:XM_017014701.1,HGNC:HGNC:640,MIM:602974	aquaporin 7		GO:0005737,GO:0005886,GO:0005887,GO:0005911,GO:0006091,GO:0006833,GO:0007588,GO:0015250,GO:0015254,GO:0015793	cytoplasm|plasma membrane|integral component of plasma membrane|cell-cell junction|generation of precursor metabolites and energy|water transport|excretion|water channel activity|glycerol channel activity|glycerol transport	hsa03320,hsa04923	PPAR signaling pathway|Regulation of lipolysis in adipocytes
ARG1	71.403	108.284	34.5215	0.318804	-1.64926	0.0113343	0.103116	Down	3.03174	0.736981	1.7363	3.82801	9.51408	4.89816	5.38962	0.0776669	3.13802	4.32571	2.677	0.178546	0.0389525	0.0925708	GeneID:383,Genbank:XM_011535801.2,HGNC:HGNC:663,MIM:608313	arginase 1				hsa00220,hsa00330,hsa05146	Arginine biosynthesis|Arginine and proline metabolism|Amoebiasis
ARHGAP36	6.85141	13.0029	0.699917	0.0538277	-4.21551	0.0282143	0.189238	Down	0.0643647	0	0.0338529	0.0809102	0	0.909907	0.670081	0	0	0.038265	0	0.021322	0.0372137	0	GeneID:158763,Genbank:NM_001282607.1,HGNC:HGNC:26388,MIM:300937	Rho GTPase activating protein 36		GO:0005096,GO:0005829,GO:0007165,GO:0051056	GTPase activator activity|cytosol|signal transduction|regulation of small GTPase mediated signal transduction
ARHGAP9	350.944	211.971	489.916	2.31124	1.20867	0.0273684	0.18511	Up	1.81254	10.6626	1.10247	1.53758	2.63709	1.47985	2.08088	2.82865	15.985	7.00781	7.95327	7.35228	4.99026	7.03093	GeneID:64333,Genbank:NM_001319850.1,HGNC:HGNC:14130,MIM:610576	Rho GTPase activating protein 9		GO:0005096,GO:0005547,GO:0005576,GO:0005829,GO:0007165,GO:0034774,GO:0043312,GO:0051056	GTPase activator activity|phosphatidylinositol-3,4,5-trisphosphate binding|extracellular region|cytosol|signal transduction|secretory granule lumen|neutrophil degranulation|regulation of small GTPase mediated signal transduction
ARHGEF16	300.68	413.806	187.555	0.453243	-1.14164	9.20193e-06	0.000783861	Down	7.48999	5.52459	6.37874	5.18682	5.10064	6.3212	6.67447	1.19838	4.26252	2.85234	3.47743	3.37301	3.14384	3.53424	GeneID:27237,Genbank:NM_014448.3,HGNC:HGNC:15515	Rho guanine nucleotide exchange factor 16		GO:0005085,GO:0005089,GO:0005829,GO:0007186,GO:0017048,GO:0030165,GO:0030971,GO:0035023,GO:0043065,GO:0045296,GO:0051056,GO:0060326,GO:0090630,GO:1903078	guanyl-nucleotide exchange factor activity|Rho guanyl-nucleotide exchange factor activity|cytosol|G-protein coupled receptor signaling pathway|Rho GTPase binding|PDZ domain binding|receptor tyrosine kinase binding|regulation of Rho protein signal transduction|positive regulation of apoptotic process|cadherin binding|regulation of small GTPase mediated signal transduction|cell chemotaxis|activatio…
ARHGEF26	221.875	323.524	120.226	0.371615	-1.42812	6.73666e-06	0.000628925	Down	4.62142	1.8833	3.94107	3.27047	2.277	4.38947	3.29293	0.591956	1.81593	1.43591	2.21666	1.49943	1.13256	1.3327	GeneID:26084,Genbank:NM_001251962.1,HGNC:HGNC:24490,MIM:617552	Rho guanine nucleotide exchange factor 26		GO:0001726,GO:0001886,GO:0005085,GO:0005089,GO:0005829,GO:0007186,GO:0035023,GO:0043065,GO:0051056,GO:0097178	ruffle|endothelial cell morphogenesis|guanyl-nucleotide exchange factor activity|Rho guanyl-nucleotide exchange factor activity|cytosol|G-protein coupled receptor signaling pathway|regulation of Rho protein signal transduction|positive regulation of apoptotic process|regulation of small GTPase mediated signal transduction|ruffle assembly	hsa05100	Bacterial invasion of epithelial cells
ARHGEF4	2054.12	2754.93	1353.32	0.491237	-1.02551	2.6918e-05	0.00157269	Down	10.6943	5.54298	8.65545	9.31708	8.67333	7.51275	7.91444	2.15511	4.63542	4.7986	7.36262	4.38966	5.34707	3.93988	GeneID:50649,Genbank:XM_011511274.3,HGNC:HGNC:684,MIM:605216	Rho guanine nucleotide exchange factor 4		GO:0005085,GO:0005089,GO:0005829,GO:0007186,GO:0019904,GO:0030032,GO:0030676,GO:0032587,GO:0035023,GO:0035556,GO:0043065,GO:0046847,GO:0051056	guanyl-nucleotide exchange factor activity|Rho guanyl-nucleotide exchange factor activity|cytosol|G-protein coupled receptor signaling pathway|protein domain specific binding|lamellipodium assembly|Rac guanyl-nucleotide exchange factor activity|ruffle membrane|regulation of Rho protein signal transduction|intracellular signal transduction|positive regulation of apoptotic process|filopodium assemb…	hsa04810	Regulation of actin cytoskeleton
ARID3C	7.22434	12.1697	2.27893	0.187262	-2.41687	0.00205931	0.0327593	Down	0.105628	0.108113	0.185185	0.17704	0.1201	0.230249	0.192922	0	0.0364435	0.041864	0.0932682	0.0155516	0.0542851	0	GeneID:138715,Genbank:XM_017014283.1,HGNC:HGNC:21209	AT-rich interaction domain 3C		GO:0000977,GO:0001228,GO:0003682,GO:0005634,GO:0005737,GO:0045121	RNA polymerase II regulatory region sequence-specific DNA binding|transcriptional activator activity, RNA polymerase II transcription regulatory region sequence-specific DNA binding|chromatin binding|nucleus|cytoplasm|membrane raft
ARL9	38.2171	56.2416	20.1925	0.359032	-1.47782	6.31143e-05	0.00288455	Down	1.11607	1.01614	1.28321	1.80101	1.64673	3.3547	1.50749	0.179527	0.483569	1.0184	1.16882	1.03177	0.21009	0.463618	GeneID:132946,Genbank:NM_206919.1,HGNC:HGNC:23592,MIM:612405	ADP ribosylation factor like GTPase 9		GO:0005525,GO:0005622,GO:0007264	GTP binding|intracellular|small GTPase mediated signal transduction
ARSB	312.751	193.175	432.327	2.23801	1.16222	6.58259e-06	0.000620812	Up	0.431005	1.39475	0.484646	0.83325	1.2281	0.587433	0.785847	2.79273	2.18635	2.01011	1.4616	1.25546	2.20838	1.95532	GeneID:411,Genbank:XM_011543390.1,HGNC:HGNC:714,MIM:611542	arylsulfatase B		GO:0003943,GO:0004065,GO:0005576,GO:0005739,GO:0005764,GO:0005788,GO:0005791,GO:0005794,GO:0006687,GO:0006914,GO:0007040,GO:0007041,GO:0007417,GO:0007584,GO:0009268,GO:0009986,GO:0010632,GO:0010976,GO:0030207,GO:0035578,GO:0043202,GO:0043312,GO:0043627,GO:0043687,GO:0046872,GO:0051597,GO:0061580,GO:0070062,GO:1904813	N-acetylgalactosamine-4-sulfatase activity|arylsulfatase activity|extracellular region|mitochondrion|lysosome|endoplasmic reticulum lumen|rough endoplasmic reticulum|Golgi apparatus|glycosphingolipid metabolic process|autophagy|lysosome organization|lysosomal transport|central nervous system development|response to nutrient|response to pH|cell surface|regulation of epithelial cell migration|posit…	hsa00531,hsa04142	Glycosaminoglycan degradation|Lysosome
ARSE	27.6149	16.8943	38.3354	2.26913	1.18214	0.0058143	0.0656149	Up	0.164099	0.503882	0.191798	0.678441	0.391825	0.315623	0.219793	0.798739	0.820952	0.867179	0.893539	0.821454	0.590348	1.25265	GeneID:415,Genbank:NM_001282631.1,HGNC:HGNC:719,MIM:300180	arylsulfatase E (chondrodysplasia punctata 1)		GO:0001501,GO:0004065,GO:0005788,GO:0005794,GO:0005795,GO:0006687,GO:0043687,GO:0046872,GO:0070062	skeletal system development|arylsulfatase activity|endoplasmic reticulum lumen|Golgi apparatus|Golgi stack|glycosphingolipid metabolic process|post-translational protein modification|metal ion binding|extracellular exosome
ART3	13.8409	23.7696	3.91222	0.164589	-2.60306	0.0276029	0.186355	Down	0.10454	0.0535001	0.0366557	0.502292	0.0594319	0.522781	0.941953	0.0401716	0.090171	0.0414331	0.153847	0.0153915	0.0671579	0	GeneID:419,Genbank:XM_024454053.1,HGNC:HGNC:725,MIM:603086	ADP-ribosyltransferase 3		GO:0003950,GO:0003956,GO:0005576,GO:0005886,GO:0005887,GO:0006471,GO:0006501,GO:0031225,GO:0070062	NAD+ ADP-ribosyltransferase activity|NAD(P)+-protein-arginine ADP-ribosyltransferase activity|extracellular region|plasma membrane|integral component of plasma membrane|protein ADP-ribosylation|C-terminal protein lipidation|anchored component of membrane|extracellular exosome
ARX	8.30907	3.47078	13.1474	3.78801	1.92144	0.00984448	0.0938984	Up	0.0541483	0.145484	0	0.0363027	0.0184702	0.145806	0.118678	0.0624225	0.588488	0.214609	0.31078	0.550086	0.083485	0.248003	GeneID:170302,Genbank:NM_139058.2,HGNC:HGNC:18060,MIM:300382	aristaless related homeobox		GO:0000980,GO:0000981,GO:0001206,GO:0003682,GO:0005634,GO:0006351,GO:0007411,GO:0010628,GO:0021759,GO:0021800,GO:0021831,GO:0021846,GO:0021853,GO:0042127,GO:0044241,GO:0046622,GO:0072148	RNA polymerase II distal enhancer sequence-specific DNA binding|RNA polymerase II transcription factor activity, sequence-specific DNA binding|transcriptional repressor activity, RNA polymerase II distal enhancer sequence-specific binding|chromatin binding|nucleus|transcription, DNA-templated|axon guidance|positive regulation of gene expression|globus pallidus development|cerebral cortex tangenti…
ASB15	7.4578	14.7708	0.144773	0.00980129	-6.67281	0.0491028	0.268461	Down	0.0679156	0	0	0	0	0.274316	0.992348	0.0130489	0	0	0	0	0	0	GeneID:142685,Genbank:XM_011515819.2,HGNC:HGNC:19767	ankyrin repeat and SOCS box containing 15		GO:0000151,GO:0004842,GO:0005634,GO:0005737,GO:0005829,GO:0031625,GO:0035556,GO:0043687	ubiquitin ligase complex|ubiquitin-protein transferase activity|nucleus|cytoplasm|cytosol|ubiquitin protein ligase binding|intracellular signal transduction|post-translational protein modification
ASB5	21.1954	40.7139	1.67693	0.0411881	-4.60163	0.0085428	0.0855914	Down	0.391575	0.0365584	0.111325	0.127714	0.0649789	0.90377	1.79763	0	0.0328623	0	0.0700858	0	0	0.0581658	GeneID:140458,Genbank:XM_005262759.1,HGNC:HGNC:17180,MIM:615050	ankyrin repeat and SOCS box containing 5		GO:0005829,GO:0016567,GO:0035556,GO:0043687	cytosol|protein ubiquitination|intracellular signal transduction|post-translational protein modification
ASIP	13.6179	22.0467	5.18904	0.235366	-2.08702	0.000551463	0.0132559	Down	0.395164	0.248192	0.132261	0.921234	0.220569	0.642583	0.590516	0.0828268	0.250987	0.128141	0.214113	0.0476018	0.0830806	0.0246802	GeneID:434,Genbank:XM_011528821.1,HGNC:HGNC:745,MIM:600201	agouti signaling protein		GO:0005102,GO:0005615,GO:0005622,GO:0006091,GO:0007165,GO:0007267,GO:0008343,GO:0009755,GO:0031781,GO:0031782,GO:0032402,GO:0032438,GO:0040030,GO:0042438,GO:0048023,GO:0071514	receptor binding|extracellular space|intracellular|generation of precursor metabolites and energy|signal transduction|cell-cell signaling|adult feeding behavior|hormone-mediated signaling pathway|type 3 melanocortin receptor binding|type 4 melanocortin receptor binding|melanosome transport|melanosome organization|regulation of molecular function, epigenetic|melanin biosynthetic process|positive r…	hsa04916	Melanogenesis
ASPA	60.5617	92.8771	28.2463	0.304126	-1.71726	0.00107153	0.0205682	Down	0.68599	0.456659	0.642675	2.44686	1.27234	1.12562	1.22159	0.321268	0.565811	0.305867	0.79501	0.269855	0.223098	0.191459	GeneID:443,Genbank:XM_024450764.1,HGNC:HGNC:756,MIM:608034	aspartoacylase		GO:0004046,GO:0005634,GO:0005829,GO:0006533,GO:0008652,GO:0016788,GO:0019807,GO:0022010,GO:0042802,GO:0046872,GO:0048714,GO:0070062	aminoacylase activity|nucleus|cytosol|aspartate catabolic process|cellular amino acid biosynthetic process|hydrolase activity, acting on ester bonds|aspartoacylase activity|central nervous system myelination|identical protein binding|metal ion binding|positive regulation of oligodendrocyte differentiation|extracellular exosome	hsa00250,hsa00340	Alanine, aspartate and glutamate metabolism|Histidine metabolism
ASPHD1	16.2451	8.92437	23.5659	2.64062	1.40088	0.00557935	0.0638998	Up	0	0.462692	0.109585	0.224498	0.0761472	0.206096	0.0163092	0.240193	0.415914	0.672424	0.354809	0.335246	0.65395	0.388529	GeneID:253982,Genbank:XM_017023107.1,HGNC:HGNC:27380	aspartate beta-hydroxylase domain containing 1		GO:0016021,GO:0018193,GO:0051213	integral component of membrane|peptidyl-amino acid modification|dioxygenase activity
ASPN	4816.98	1767.91	7866.06	4.44935	2.15359	0.0161679	0.131023	Up	6.02125	38.4999	15.9967	75.2463	37.9581	46.5061	72.3128	362.75	139.557	95.8809	57.5673	52.1195	551.115	131.272	GeneID:54829,Genbank:NM_001193335.1,HGNC:HGNC:14872,MIM:608135	asporin		GO:0004860,GO:0005509,GO:0005518,GO:0005578,GO:0005737,GO:0006469,GO:0019221,GO:0030282,GO:0030512,GO:0031012,GO:0046426,GO:0070171	protein kinase inhibitor activity|calcium ion binding|collagen binding|proteinaceous extracellular matrix|cytoplasm|negative regulation of protein kinase activity|cytokine-mediated signaling pathway|bone mineralization|negative regulation of transforming growth factor beta receptor signaling pathway|extracellular matrix|negative regulation of JAK-STAT cascade|negative regulation of tooth minerali…
ASTN1	11.7958	20.2272	3.36446	0.166333	-2.58785	0.00275254	0.0396387	Down	0.177972	0.0783553	0.148667	0.0368481	0.00535648	0.0845693	0.263867	0.0241373	0.0243808	0.0186714	0.0277318	0.0277441	0	0.0287691	GeneID:460,Genbank:XM_017001341.2,HGNC:HGNC:773,MIM:600904	astrotactin 1		GO:0001764,GO:0005768,GO:0007158,GO:0007626,GO:0009897,GO:0016021,GO:0030136,GO:0043204	neuron migration|endosome|neuron cell-cell adhesion|locomotory behavior|external side of plasma membrane|integral component of membrane|clathrin-coated vesicle|perikaryon
ATAD3C	49.8651	31.0408	68.6894	2.21288	1.14592	0.00200386	0.032266	Up	0.524617	1.05327	0.38205	0.40583	0.275306	0.5278	0.147412	0.434202	2.04672	0.895673	1.33624	1.10512	0.948839	1.34926	GeneID:219293,Genbank:NM_001039211.2,HGNC:HGNC:32151,MIM:617227	ATPase family, AAA domain containing 3C		GO:0005524,GO:0005739	ATP binding|mitochondrion
ATF5	504.401	233.462	775.34	3.32105	1.73164	0.0019048	0.0311045	Up	3.4167	9.05652	3.80757	3.36795	3.82521	3.74774	4.07787	8.38456	39.549	16.451	15.0771	11.7443	6.86511	17.6397	GeneID:22809,Genbank:NM_012068.5,HGNC:HGNC:790,MIM:606398	activating transcription factor 5	TF_bZIP
ATG9B	842.261	1278.54	405.983	0.317537	-1.655	5.06914e-05	0.00243384	Down	27.8384	21.0222	9.99231	14.6903	13.1175	10.3917	19.2588	0.854891	11.5318	5.3184	7.38991	8.93733	3.57977	4.22132	GeneID:285973,Genbank:XM_011516066.3,HGNC:HGNC:21899,MIM:612205	autophagy related 9B		GO:0000045,GO:0000407,GO:0000421,GO:0000422,GO:0005776,GO:0016021,GO:0031410,GO:0034497,GO:0044805	autophagosome assembly|phagophore assembly site|autophagosome membrane|autophagy of mitochondrion|autophagosome|integral component of membrane|cytoplasmic vesicle|protein localization to phagophore assembly site|late nucleophagy	hsa04136,hsa04137,hsa04140	Autophagy - other|Mitophagy - animal|Autophagy - animal
ATP1B4	11.5491	23.0982	0	0	#NAME?	0.0122535	0.108688	Down	0.0309788	0	0.0217246	0	0.010567	0.560085	1.31267	0	0	0	0	0	0	0	GeneID:23439,Genbank:NM_001142447.2,HGNC:HGNC:808	ATPase Na+/K+ transporting family member beta 4		GO:0005635,GO:0005637,GO:0005887,GO:0005890,GO:0006351,GO:0006355,GO:0006810,GO:0015077,GO:0045944	nuclear envelope|nuclear inner membrane|integral component of plasma membrane|sodium:potassium-exchanging ATPase complex|transcription, DNA-templated|regulation of transcription, DNA-templated|transport|monovalent inorganic cation transmembrane transporter activity|positive regulation of transcription from RNA polymerase II promoter	hsa04022,hsa04024,hsa04260,hsa04261,hsa04911,hsa04918,hsa04919,hsa04925,hsa04960,hsa04961,hsa04964,hsa04970,hsa04971,hsa04972,hsa04973,hsa04974,hsa04976,hsa04978	cGMP-PKG signaling pathway|cAMP signaling pathway|Cardiac muscle contraction|Adrenergic signaling in cardiomyocytes|Insulin secretion|Thyroid hormone synthesis|Thyroid hormone signaling pathway|Aldosterone synthesis and secretion|Aldosterone-regulated sodium reabsorption|Endocrine and other factor-regulated calcium reabsorption|Proximal tubule bicarbonate reclamation|Salivary secretion|Gastric ac…
ATP2A1	596.768	1181.75	11.7808	0.00996889	-6.64835	0.0220765	0.159845	Down	4.55733	0.433138	0.258718	0.334636	0.532979	34.8446	96.9351	0.133428	0.179699	0.189224	0.306596	0.0958538	0.41824	0.178911	GeneID:487,Genbank:NM_004320.4,HGNC:HGNC:811,MIM:108730	ATPase sarcoplasmic/endoplasmic reticulum Ca2+ transporting 1		GO:0005388,GO:0005509,GO:0005524,GO:0005739,GO:0005789,GO:0005793,GO:0006816,GO:0006942,GO:0008637,GO:0016020,GO:0016021,GO:0016529,GO:0016887,GO:0031095,GO:0031448,GO:0031673,GO:0031674,GO:0032470,GO:0032471,GO:0033017,GO:0034220,GO:0034704,GO:0034976,GO:0042803,GO:0045988,GO:0048471,GO:0051561,GO:0051659,GO:0070059,GO:0070509,GO:0090076,GO:1903779	calcium-transporting ATPase activity|calcium ion binding|ATP binding|mitochondrion|endoplasmic reticulum membrane|endoplasmic reticulum-Golgi intermediate compartment|calcium ion transport|regulation of striated muscle contraction|apoptotic mitochondrial changes|membrane|integral component of membrane|sarcoplasmic reticulum|ATPase activity|platelet dense tubular network membrane|positive regulati…	hsa04020,hsa04022,hsa04972,hsa05010	Calcium signaling pathway|cGMP-PKG signaling pathway|Pancreatic secretion|Alzheimer disease
ATP2A3	1554.62	855.818	2253.41	2.63305	1.39674	5.68348e-05	0.00267326	Up	3.96658	20.2811	6.43996	4.62561	7.07669	5.65022	6.90223	13.4872	39.3892	16.8548	24.3049	22.2133	17.1608	24.4763	GeneID:489,Genbank:NM_174957.2,HGNC:HGNC:813,MIM:601929	ATPase sarcoplasmic/endoplasmic reticulum Ca2+ transporting 3		GO:0005388,GO:0005524,GO:0005783,GO:0005789,GO:0006810,GO:0006816,GO:0016021,GO:0016529,GO:0031095,GO:0031965,GO:0033017,GO:0034220,GO:0046872,GO:1903779	calcium-transporting ATPase activity|ATP binding|endoplasmic reticulum|endoplasmic reticulum membrane|transport|calcium ion transport|integral component of membrane|sarcoplasmic reticulum|platelet dense tubular network membrane|nuclear membrane|sarcoplasmic reticulum membrane|ion transmembrane transport|metal ion binding|regulation of cardiac conduction	hsa04020,hsa04022,hsa04972,hsa05010	Calcium signaling pathway|cGMP-PKG signaling pathway|Pancreatic secretion|Alzheimer disease
ATP2B2	20.6152	31.2118	10.0185	0.320985	-1.63942	0.0332259	0.210552	Down	0.318051	0.0240149	0.153569	0.0891378	0.0480195	0.210595	0.394251	0.150267	0.0323804	0.043396	0.0621522	0.0276355	0.0723492	0.0573128	GeneID:491,Genbank:XM_017006487.1,HGNC:HGNC:815,MIM:108733	ATPase plasma membrane Ca2+ transporting 2		GO:0005388,GO:0005509,GO:0005516,GO:0005524,GO:0005737,GO:0005886,GO:0005887,GO:0006816,GO:0007605,GO:0008022,GO:0030054,GO:0030165,GO:0030182,GO:0034220,GO:0043231,GO:0045202,GO:0046872,GO:0051480,GO:0070062,GO:1903779	calcium-transporting ATPase activity|calcium ion binding|calmodulin binding|ATP binding|cytoplasm|plasma membrane|integral component of plasma membrane|calcium ion transport|sensory perception of sound|protein C-terminus binding|cell junction|PDZ domain binding|neuron differentiation|ion transmembrane transport|intracellular membrane-bounded organelle|synapse|metal ion binding|regulation of cytos…	hsa04020,hsa04022,hsa04024,hsa04261,hsa04925,hsa04970,hsa04972	Calcium signaling pathway|cGMP-PKG signaling pathway|cAMP signaling pathway|Adrenergic signaling in cardiomyocytes|Aldosterone synthesis and secretion|Salivary secretion|Pancreatic secretion
ATP4A	8.12142	2.3035	13.9393	6.05138	2.59726	0.0356644	0.220708	Up	0	0.0503847	0.0613709	0.014668	0.0597025	0.0673282	0.0159838	0.0168144	0.135872	0.138739	0.0772736	0.657117	0.101195	0.581188	GeneID:495,Genbank:NM_000704.2,HGNC:HGNC:819,MIM:137216	ATPase H+/K+ transporting alpha subunit		GO:0000287,GO:0005391,GO:0005524,GO:0005615,GO:0005886,GO:0005887,GO:0006810,GO:0008900,GO:0015991,GO:0034220	magnesium ion binding|sodium:potassium-exchanging ATPase activity|ATP binding|extracellular space|plasma membrane|integral component of plasma membrane|transport|hydrogen:potassium-exchanging ATPase activity|ATP hydrolysis coupled proton transport|ion transmembrane transport	hsa00190,hsa04966,hsa04971	Oxidative phosphorylation|Collecting duct acid secretion|Gastric acid secretion
ATP6V0A4	175.869	257.446	94.2914	0.366257	-1.44907	0.0308083	0.201234	Down	7.02475	2.14601	6.18297	2.97518	0.840215	2.43652	3.15639	0.225367	0.9915	0.805804	2.38214	2.03781	0.452115	3.77849	GeneID:50617,Genbank:XM_005250394.3,HGNC:HGNC:866,MIM:605239	ATPase H+ transporting V0 subunit a4		GO:0000220,GO:0001503,GO:0005765,GO:0005768,GO:0005886,GO:0006885,GO:0007035,GO:0007588,GO:0007605,GO:0008286,GO:0010008,GO:0015986,GO:0015991,GO:0015992,GO:0016021,GO:0016324,GO:0016471,GO:0030670,GO:0031526,GO:0033572,GO:0034220,GO:0045177,GO:0046961,GO:0051117,GO:0070062,GO:0070072,GO:0090383	vacuolar proton-transporting V-type ATPase, V0 domain|ossification|lysosomal membrane|endosome|plasma membrane|regulation of pH|vacuolar acidification|excretion|sensory perception of sound|insulin receptor signaling pathway|endosome membrane|ATP synthesis coupled proton transport|ATP hydrolysis coupled proton transport|proton transport|integral component of membrane|apical plasma membrane|vacuola…	hsa00190,hsa04142,hsa04145,hsa04721,hsa04966,hsa05110,hsa05120,hsa05152,hsa05165,hsa05323	Oxidative phosphorylation|Lysosome|Phagosome|Synaptic vesicle cycle|Collecting duct acid secretion|Vibrio cholerae infection|Epithelial cell signaling in Helicobacter pylori infection|Tuberculosis|Human papillomavirus infection|Rheumatoid arthritis
ATP6V1C2	467.171	662.024	272.318	0.411341	-1.28159	0.00119324	0.0222379	Down	11.7066	5.03754	9.82283	6.26561	13.1527	13.6663	18.2843	1.51302	11.2425	9.14791	5.9543	4.83751	1.25599	2.34229	GeneID:245973,Genbank:XM_017003745.2,HGNC:HGNC:18264	ATPase H+ transporting V1 subunit C2		GO:0000221,GO:0005765,GO:0005829,GO:0008286,GO:0008553,GO:0015991,GO:0016241,GO:0030177,GO:0033572,GO:0034220,GO:0046961,GO:0046983,GO:0070062,GO:0090383	vacuolar proton-transporting V-type ATPase, V1 domain|lysosomal membrane|cytosol|insulin receptor signaling pathway|hydrogen-exporting ATPase activity, phosphorylative mechanism|ATP hydrolysis coupled proton transport|regulation of macroautophagy|positive regulation of Wnt signaling pathway|transferrin transport|ion transmembrane transport|proton-transporting ATPase activity, rotational mechanism…	hsa00190,hsa04145,hsa04150,hsa04721,hsa04966,hsa05110,hsa05120,hsa05165,hsa05323	Oxidative phosphorylation|Phagosome|mTOR signaling pathway|Synaptic vesicle cycle|Collecting duct acid secretion|Vibrio cholerae infection|Epithelial cell signaling in Helicobacter pylori infection|Human papillomavirus infection|Rheumatoid arthritis
AZGP1	317.576	572.932	62.2197	0.108599	-3.20292	0.0412474	0.242127	Down	0.861749	117.183	25.1657	7.3456	23.0118	12.3599	6.70045	0.189225	12.6785	3.513	4.07633	1.57688	0.237256	0.845761	GeneID:563,Genbank:NM_001185.3,HGNC:HGNC:910,MIM:194460	alpha-2-glycoprotein 1, zinc-binding		GO:0001580,GO:0001895,GO:0004540,GO:0005576,GO:0005615,GO:0005634,GO:0005886,GO:0007155,GO:0008285,GO:0008320,GO:0031012,GO:0055085,GO:0070062	detection of chemical stimulus involved in sensory perception of bitter taste|retina homeostasis|ribonuclease activity|extracellular region|extracellular space|nucleus|plasma membrane|cell adhesion|negative regulation of cell proliferation|protein transmembrane transporter activity|extracellular matrix|transmembrane transport|extracellular exosome
B3GNT8	211.36	292.086	130.635	0.447247	-1.16086	0.00432179	0.0544569	Down	9.51287	4.88586	5.47128	3.94019	3.79931	4.48204	6.03738	1.24261	3.02828	1.83089	2.40209	5.93987	2.25542	2.37439	GeneID:374907,Genbank:XM_011526934.2,HGNC:HGNC:24139,MIM:615357	UDP-GlcNAc:betaGal beta-1,3-N-acetylglucosaminyltransferase 8		GO:0000139,GO:0008499,GO:0016021,GO:0016262,GO:0016266,GO:0030311,GO:0070062	Golgi membrane|UDP-galactose:beta-N-acetylglucosamine beta-1,3-galactosyltransferase activity|integral component of membrane|protein N-acetylglucosaminyltransferase activity|O-glycan processing|poly-N-acetyllactosamine biosynthetic process|extracellular exosome
BAIAP2L2	28.7851	40.8653	16.7049	0.408779	-1.29061	0.0016805	0.028447	Down	0.852673	0.541698	0.618576	1.10882	0.285835	0.79738	0.451095	0.271163	0.479323	0.349598	0.272602	0.350644	0.305994	0.100999	GeneID:80115,Genbank:XM_005261751.4,HGNC:HGNC:26203,MIM:617536	BAI1 associated protein 2 like 2		GO:0005543,GO:0005829,GO:0005886,GO:0007009,GO:0008286,GO:0012506,GO:0015629,GO:0030659,GO:0030838,GO:0044291,GO:0051017,GO:0051764,GO:0061024,GO:2000251	phospholipid binding|cytosol|plasma membrane|plasma membrane organization|insulin receptor signaling pathway|vesicle membrane|actin cytoskeleton|cytoplasmic vesicle membrane|positive regulation of actin filament polymerization|cell-cell contact zone|actin filament bundle assembly|actin crosslink formation|membrane organization|positive regulation of actin cytoskeleton reorganization
BAMBI	111.239	69.5327	152.945	2.19962	1.13725	0.000121666	0.00464669	Up	0.301103	2.21895	2.21713	2.84635	2.5266	5.35117	1.61684	4.2695	4.86187	6.73065	5.46364	5.94485	6.0931	6.49545	GeneID:25805,Genbank:NM_012342.2,HGNC:HGNC:30251,MIM:604444	BMP and activin membrane bound inhibitor		GO:0005109,GO:0005114,GO:0005737,GO:0005886,GO:0008284,GO:0008360,GO:0010718,GO:0016021,GO:0016477,GO:0030512,GO:0032092,GO:0035413,GO:0045893,GO:0090263	frizzled binding|type II transforming growth factor beta receptor binding|cytoplasm|plasma membrane|positive regulation of cell proliferation|regulation of cell shape|positive regulation of epithelial to mesenchymal transition|integral component of membrane|cell migration|negative regulation of transforming growth factor beta receptor signaling pathway|positive regulation of protein binding|posit…	hsa04310,hsa04350	Wnt signaling pathway|TGF-beta signaling pathway
BANK1	114.051	58.0984	170.004	2.92613	1.54899	0.0108161	0.0998184	Up	0.241839	3.40718	0.344179	0.60086	1.42663	0.344755	0.436508	1.59077	7.15613	1.69146	3.01471	2.65789	2.74714	2.44333	GeneID:55024,Genbank:XM_017008337.2,HGNC:HGNC:18233,MIM:610292	B cell scaffold protein with ankyrin repeats 1		GO:0005102,GO:0042113,GO:0043410,GO:0045947,GO:0050731,GO:0050869,GO:0051898,GO:1900165,GO:1990782	receptor binding|B cell activation|positive regulation of MAPK cascade|negative regulation of translational initiation|positive regulation of peptidyl-tyrosine phosphorylation|negative regulation of B cell activation|negative regulation of protein kinase B signaling|negative regulation of interleukin-6 secretion|protein tyrosine kinase binding
BARX2	1042.27	1819.05	265.498	0.145954	-2.77641	0.000668395	0.0150564	Down	120.617	28.2149	66.365	43.7165	16.4387	28.9662	61.1387	8.75895	1.93798	10.0342	9.59611	10.715	11.296	9.43305	GeneID:8538,Genbank:XM_011543044.2,HGNC:HGNC:956,MIM:604823	BARX homeobox 2	Homeobox	GO:0000122,GO:0000977,GO:0001228,GO:0001502,GO:0003677,GO:0003682,GO:0005634,GO:0005654,GO:0005667,GO:0005829,GO:0014902,GO:0045944	negative regulation of transcription from RNA polymerase II promoter|RNA polymerase II regulatory region sequence-specific DNA binding|transcriptional activator activity, RNA polymerase II transcription regulatory region sequence-specific DNA binding|cartilage condensation|DNA binding|chromatin binding|nucleus|nucleoplasm|transcription factor complex|cytosol|myotube differentiation|positive regul…
BATF	49.3831	24.164	74.6022	3.08732	1.62636	5.18704e-06	0.00051274	Up	0.937803	4.57349	0.348171	1.10953	1.58062	1.1459	1.20906	4.83318	5.05323	5.3129	4.09164	6.14018	5.3583	4.62367	GeneID:10538,Genbank:NM_006399.3,HGNC:HGNC:958,MIM:612476	basic leucine zipper ATF-like transcription factor	TF_bZIP	GO:0000978,GO:0001077,GO:0001816,GO:0002320,GO:0003700,GO:0005634,GO:0005654,GO:0005737,GO:0006974,GO:0019221,GO:0030330,GO:0042832,GO:0043011,GO:0043565,GO:0045064,GO:0045190,GO:0060218,GO:0072539,GO:0072540	RNA polymerase II proximal promoter sequence-specific DNA binding|transcriptional activator activity, RNA polymerase II proximal promoter sequence-specific DNA binding|cytokine production|lymphoid progenitor cell differentiation|DNA binding transcription factor activity|nucleus|nucleoplasm|cytoplasm|cellular response to DNA damage stimulus|cytokine-mediated signaling pathway|DNA damage response, …
BATF3	35.4149	21.2746	49.5553	2.32932	1.21991	0.0236204	0.166938	Up	0.676224	2.38176	0.920541	0.600038	1.01763	0.596758	0.523093	5.22761	2.34682	3.07425	1.89667	1.73938	1.65588	0.874493	GeneID:55509,Genbank:NM_018664.2,HGNC:HGNC:28915,MIM:612470	basic leucine zipper ATF-like transcription factor 3	TF_bZIP	GO:0000122,GO:0000978,GO:0001078,GO:0003700,GO:0003714,GO:0005634,GO:0006366,GO:0009615,GO:0043011,GO:0097028	negative regulation of transcription from RNA polymerase II promoter|RNA polymerase II proximal promoter sequence-specific DNA binding|transcriptional repressor activity, RNA polymerase II proximal promoter sequence-specific DNA binding|DNA binding transcription factor activity|transcription corepressor activity|nucleus|transcription from RNA polymerase II promoter|response to virus|myeloid dendr…
BBOX1	559.724	753.747	365.7	0.485176	-1.04342	2.0112e-05	0.00130194	Down	19.1619	11.2639	14.0164	19.7356	15.4479	19.9529	18.793	2.4828	6.43758	7.96946	11.0636	15.4159	10.8926	9.26489	GeneID:8424,Genbank:XM_005253159.2,HGNC:HGNC:964,MIM:603312	gamma-butyrobetaine hydroxylase 1		GO:0005506,GO:0005739,GO:0005829,GO:0008270,GO:0008336,GO:0042802,GO:0045329,GO:0070062	iron ion binding|mitochondrion|cytosol|zinc ion binding|gamma-butyrobetaine dioxygenase activity|identical protein binding|carnitine biosynthetic process|extracellular exosome	hsa00310	Lysine degradation
BCAN	21.3164	31.9011	10.7318	0.336409	-1.57171	0.000972743	0.0193346	Down	0.458847	0.111231	0.241333	0.376437	0.531326	0.808213	0.542531	0.0139201	0.28121	0.0430715	0.271882	0.448004	0.0558509	0	GeneID:63827,Genbank:NM_021948.4,HGNC:HGNC:23059,MIM:600347	brevican
BCAT1	231.922	129.677	334.168	2.57693	1.36565	0.000512565	0.0125494	Up	0.295795	1.37148	0.348488	0.503709	0.774889	0.26398	0.540252	2.49608	1.7084	1.17703	1.31115	0.747318	2.54934	1.41438	GeneID:586,Genbank:NM_001178092.1,HGNC:HGNC:976,MIM:113520	branched chain amino acid transaminase 1		GO:0000082,GO:0004084,GO:0005739,GO:0005829,GO:0008283,GO:0009082,GO:0009083,GO:0009098,GO:0009099,GO:0042802,GO:0052654,GO:0052655,GO:0052656	G1/S transition of mitotic cell cycle|branched-chain-amino-acid transaminase activity|mitochondrion|cytosol|cell proliferation|branched-chain amino acid biosynthetic process|branched-chain amino acid catabolic process|leucine biosynthetic process|valine biosynthetic process|identical protein binding|L-leucine transaminase activity|L-valine transaminase activity|L-isoleucine transaminase activity	hsa00270,hsa00280,hsa00290,hsa00770	Cysteine and methionine metabolism|Valine, leucine and isoleucine degradation|Valine, leucine and isoleucine biosynthesis|Pantothenate and CoA biosynthesis
BCHE	55.0721	85.9852	24.1589	0.280966	-1.83153	0.00434928	0.0546098	Down	0.655484	0.779119	0.911934	3.65742	3.54856	4.48985	0.880522	0.975028	0.85355	0.402258	1.00821	0.532346	0.366756	0.290533	GeneID:590,Genbank:NM_000055.3,HGNC:HGNC:983,MIM:177400	butyrylcholinesterase		GO:0001540,GO:0003824,GO:0003990,GO:0004104,GO:0005576,GO:0005641,GO:0005788,GO:0007612,GO:0008285,GO:0014016,GO:0016020,GO:0016788,GO:0019695,GO:0019899,GO:0033265,GO:0042802,GO:0043279,GO:0050783,GO:0050805,GO:0051384,GO:0051593,GO:0072562	amyloid-beta binding|catalytic activity|acetylcholinesterase activity|cholinesterase activity|extracellular region|nuclear envelope lumen|endoplasmic reticulum lumen|learning|negative regulation of cell proliferation|neuroblast differentiation|membrane|hydrolase activity, acting on ester bonds|choline metabolic process|enzyme binding|choline binding|identical protein binding|response to alkaloid|…
BCL2L10	56.8704	76.0509	37.6898	0.495587	-1.01279	0.00400447	0.051369	Down	2.79425	2.49243	3.60168	4.51188	4.63141	2.77045	2.45832	0.680542	2.81074	1.54421	1.82441	4.32837	0.409577	1.08151	GeneID:10017,Genbank:NM_020396.3,HGNC:HGNC:993,MIM:606910	BCL2 like 10		GO:0005739,GO:0005741,GO:0005829,GO:0006919,GO:0007283,GO:0007292,GO:0008630,GO:0016020,GO:0016021,GO:0031965,GO:0042803,GO:0043066,GO:0046982,GO:0089720,GO:0097192,GO:2001243	mitochondrion|mitochondrial outer membrane|cytosol|activation of cysteine-type endopeptidase activity involved in apoptotic process|spermatogenesis|female gamete generation|intrinsic apoptotic signaling pathway in response to DNA damage|membrane|integral component of membrane|nuclear membrane|protein homodimerization activity|negative regulation of apoptotic process|protein heterodimerization act…
BCL2L11	731.969	439.469	1024.47	2.33115	1.22104	1.62347e-05	0.00113244	Up	2.77804	4.31114	2.5158	3.96616	3.85176	3.30586	2.4311	7.24222	7.41613	5.33884	5.68246	11.4935	11.7941	9.54733	GeneID:10018,Genbank:NM_138624.3,HGNC:HGNC:994,MIM:603827	BCL2 like 11		GO:0001701,GO:0001776,GO:0001782,GO:0001783,GO:0001822,GO:0002260,GO:0002262,GO:0005737,GO:0005739,GO:0005829,GO:0006919,GO:0007160,GO:0007283,GO:0007420,GO:0008017,GO:0008584,GO:0008630,GO:0009791,GO:0019898,GO:0019901,GO:0030879,GO:0032464,GO:0034976,GO:0035148,GO:0042475,GO:0042981,GO:0043029,GO:0043065,GO:0043231,GO:0043280,GO:0043525,GO:0043583,GO:0045787,GO:0046620,GO:0046982,GO:0048066,GO:…	in utero embryonic development|leukocyte homeostasis|B cell homeostasis|B cell apoptotic process|kidney development|lymphocyte homeostasis|myeloid cell homeostasis|cytoplasm|mitochondrion|cytosol|activation of cysteine-type endopeptidase activity involved in apoptotic process|cell-matrix adhesion|spermatogenesis|brain development|microtubule binding|male gonad development|intrinsic apoptotic sign…	hsa01521,hsa04068,hsa04151,hsa04210,hsa04215,hsa04932,hsa05169,hsa05200,hsa05206,hsa05210	EGFR tyrosine kinase inhibitor resistance|FoxO signaling pathway|PI3K-Akt signaling pathway|Apoptosis|Apoptosis - multiple species|Non-alcoholic fatty liver disease (NAFLD)|Epstein-Barr virus infection|Pathways in cancer|MicroRNAs in cancer|Colorectal cancer
BCO1	54.9265	88.4151	21.4379	0.242469	-2.04413	1.76904e-05	0.00121114	Down	1.04987	1.00741	1.24753	2.26801	3.3225	1.81735	2.89758	0	0.332039	0.2774	1.05578	1.4942	0.269779	0.133569	GeneID:53630,Genbank:XM_017023287.2,HGNC:HGNC:13815,MIM:605748	beta-carotene oxygenase 1		GO:0001523,GO:0003834,GO:0005829,GO:0035238,GO:0042572,GO:0042574,GO:0046872,GO:1901810	retinoid metabolic process|beta-carotene 15,15'-monooxygenase activity|cytosol|vitamin A biosynthetic process|retinol metabolic process|retinal metabolic process|metal ion binding|beta-carotene metabolic process	hsa00830	Retinol metabolism
BEAN1	52.9443	79.3235	26.5651	0.334895	-1.57822	0.0191929	0.146543	Down	1.01014	0.229843	0.839878	0.462299	0.117605	0.272233	0.596571	0.20919	0.169041	0.186991	0.16824	0.19236	0.251798	0.207777	GeneID:146227,Genbank:NM_001197224.3,HGNC:HGNC:24160,MIM:612051	brain expressed associated with NEDD4 1		GO:0016021	integral component of membrane
BEST3	10.4594	19.3454	1.57348	0.0813359	-3.61996	0.0061301	0.0680543	Down	0.0140222	0.0242192	0	0.155115	0.172189	0.267001	0.476358	0	0.0544265	0	0.0371443	0.0092902	0	0	GeneID:144453,Genbank:NM_001282614.1,HGNC:HGNC:17105,MIM:607337	bestrophin 3		GO:0005254,GO:0005886,GO:0034707,GO:0043271	chloride channel activity|plasma membrane|chloride channel complex|negative regulation of ion transport
BEX5	34.1251	17.7337	50.5165	2.84861	1.51026	0.000729658	0.0159618	Up	0.408339	2.87992	0.751689	0.923952	0.522323	1.06027	0.783096	1.58874	6.10206	2.42759	1.96054	3.38174	2.95112	4.06775	GeneID:340542,Genbank:NM_001012978.2,HGNC:HGNC:27990,MIM:300693	brain expressed X-linked 5		GO:0005737,GO:0070062	cytoplasm|extracellular exosome
BFSP2	4.75786	1.87668	7.63904	4.0705	2.02521	0.0313444	0.203156	Up	0	0.130083	0.0118835	0.0113609	0.0231209	0	0	0.0130234	0.157857	0.120891	0.119703	0.104786	0.0391898	0.201792	GeneID:8419,Genbank:XM_017007315.1,HGNC:HGNC:1041,MIM:603212	beaded filament structural protein 2
BHLHA15	76.9423	28.1474	125.737	4.46709	2.15933	0.00812654	0.0825834	Up	0.147054	14.6469	0.541407	0.591539	1.05338	0.339407	0.161151	3.3905	28.1968	6.46939	12.2706	11.3017	5.35641	14.548	GeneID:168620,Genbank:NM_177455.3,HGNC:HGNC:22265,MIM:608606	basic helix-loop-helix family member a15		GO:0000977,GO:0001228,GO:0005634,GO:0006851,GO:0007030,GO:0007186,GO:0007267,GO:0010832,GO:0019722,GO:0030968,GO:0042149,GO:0042593,GO:0042803,GO:0048312,GO:0048469	RNA polymerase II regulatory region sequence-specific DNA binding|transcriptional activator activity, RNA polymerase II transcription regulatory region sequence-specific DNA binding|nucleus|mitochondrial calcium ion transmembrane transport|Golgi organization|G-protein coupled receptor signaling pathway|cell-cell signaling|negative regulation of myotube differentiation|calcium-mediated signaling|e…	hsa04950	Maturity onset diabetes of the young
BHLHE41	617.711	247.235	988.187	3.99696	1.9989	2.16e-11	2.85197e-08	Up	1.82647	8.7762	2.54245	4.46076	3.41487	3.5341	2.78412	9.97373	18.7202	15.8876	17.9343	9.86277	24.7408	21.8883	GeneID:79365,Genbank:NM_030762.2,HGNC:HGNC:16617,MIM:606200	basic helix-loop-helix family member e41		GO:0000122,GO:0000978,GO:0001078,GO:0001102,GO:0001191,GO:0003705,GO:0003714,GO:0005634,GO:0006351,GO:0008283,GO:0009887,GO:0010832,GO:0010944,GO:0030154,GO:0032922,GO:0042803,GO:0042826,GO:0043425,GO:0043426,GO:0045892,GO:0046982,GO:0070888	negative regulation of transcription from RNA polymerase II promoter|RNA polymerase II proximal promoter sequence-specific DNA binding|transcriptional repressor activity, RNA polymerase II proximal promoter sequence-specific DNA binding|RNA polymerase II activating transcription factor binding|transcriptional repressor activity, RNA polymerase II transcription factor binding|transcription factor …	hsa04710	Circadian rhythm
BICC1	501.445	302.806	700.083	2.31199	1.20913	0.00187448	0.0307724	Up	0.556389	1.59989	0.633774	1.27054	1.48788	0.929424	0.973539	4.64933	1.57018	3.11403	2.052	1.16087	2.97872	2.96082	GeneID:80114,Genbank:XM_024448175.1,HGNC:HGNC:19351,MIM:614295	BicC family RNA binding protein 1		GO:0003723,GO:0005737,GO:0007368,GO:0007507,GO:0090090	RNA binding|cytoplasm|determination of left/right symmetry|heart development|negative regulation of canonical Wnt signaling pathway
BIN2	282.2	181.188	383.211	2.11499	1.08065	0.0218332	0.15883	Up	1.91315	10.3538	1.37518	2.02015	3.70341	1.28789	2.74298	3.52879	13.9605	5.47835	7.26396	8.80934	5.65968	8.63095	GeneID:51411,Genbank:NM_001290007.1,HGNC:HGNC:1053,MIM:605936	bridging integrator 2		GO:0001891,GO:0002102,GO:0005543,GO:0005576,GO:0005938,GO:0006911,GO:0030054,GO:0034774,GO:0042995,GO:0043312,GO:0060326,GO:0071800,GO:0097320,GO:1904813	phagocytic cup|podosome|phospholipid binding|extracellular region|cell cortex|phagocytosis, engulfment|cell junction|secretory granule lumen|cell projection|neutrophil degranulation|cell chemotaxis|podosome assembly|plasma membrane tubulation|ficolin-1-rich granule lumen
BLK	34.2618	14.2856	54.2381	3.79671	1.92475	0.00311485	0.0432917	Up	0	1.02787	0.0636605	0.106506	0.588333	0	0.0165801	0.610458	2.04365	0.467723	0.581134	1.4635	0.979727	0.956277	GeneID:640,Genbank:XM_011543824.1,HGNC:HGNC:1057,MIM:191305	BLK proto-oncogene, Src family tyrosine kinase		GO:0004713,GO:0004715,GO:0005102,GO:0005524,GO:0005829,GO:0007169,GO:0016477,GO:0030154,GO:0031234,GO:0032024,GO:0035556,GO:0038083,GO:0042127,GO:0045087,GO:0050853,GO:0050855	protein tyrosine kinase activity|non-membrane spanning protein tyrosine kinase activity|receptor binding|ATP binding|cytosol|transmembrane receptor protein tyrosine kinase signaling pathway|cell migration|cell differentiation|extrinsic component of cytoplasmic side of plasma membrane|positive regulation of insulin secretion|intracellular signal transduction|peptidyl-tyrosine autophosphorylation|r…
BLM	126.092	81.3861	170.797	2.0986	1.06943	0.0153509	0.126961	Up	0.736169	2.34289	0.656075	0.637503	0.732405	0.896751	0.672283	1.69732	4.55598	2.12749	2.65429	0.880639	1.20595	2.31805	GeneID:641,Genbank:NM_001287246.1,HGNC:HGNC:1058,MIM:604610	Bloom syndrome RecQ like helicase				hsa03440,hsa03460	Homologous recombination|Fanconi anemia pathway
BMF	577.569	273.757	881.382	3.21958	1.68687	0.0107075	0.0992617	Up	1.48842	5.20418	2.30853	4.22827	4.49154	3.19712	2.90504	4.58399	18.5209	5.15422	8.38922	25.6539	8.53024	11.0616	GeneID:90427,Genbank:NM_001003943.2,HGNC:HGNC:24132,MIM:606266	Bcl2 modifying factor		GO:0001669,GO:0001844,GO:0005741,GO:0005829,GO:0005886,GO:0010507,GO:0016459,GO:0032464,GO:0034644,GO:0043065,GO:0043276,GO:0090200,GO:1900740,GO:2001244	acrosomal vesicle|protein insertion into mitochondrial membrane involved in apoptotic signaling pathway|mitochondrial outer membrane|cytosol|plasma membrane|negative regulation of autophagy|myosin complex|positive regulation of protein homooligomerization|cellular response to UV|positive regulation of apoptotic process|anoikis|positive regulation of release of cytochrome c from mitochondria|posit…	hsa05206	MicroRNAs in cancer
BMP2	404.611	265.895	543.328	2.04339	1.03096	0.00998572	0.0948541	Up	2.09804	8.3233	3.36215	5.83516	6.08862	4.55863	4.67018	16.9494	4.75883	14.4998	7.90228	3.38819	14.7079	14.5715	GeneID:650,Genbank:NM_001200.3,HGNC:HGNC:1069,MIM:112261	bone morphogenetic protein 2				hsa04060,hsa04350,hsa04390,hsa05200,hsa05217	Cytokine-cytokine receptor interaction|TGF-beta signaling pathway|Hippo signaling pathway|Pathways in cancer|Basal cell carcinoma
BMP6	394.335	137.917	650.752	4.71844	2.23831	2.38183e-16	1.1007e-12	Up	1.31696	4.42295	1.63064	2.35908	2.70936	1.32982	1.29287	9.63108	13.972	7.74781	8.59427	13.3061	9.67645	14.0239	GeneID:654,Genbank:NM_001718.5,HGNC:HGNC:1073,MIM:112266	bone morphogenetic protein 6				hsa04060,hsa04350,hsa04390,hsa04913	Cytokine-cytokine receptor interaction|TGF-beta signaling pathway|Hippo signaling pathway|Ovarian steroidogenesis
BMP8A	113.116	38.7851	187.447	4.83297	2.27291	0.0111662	0.102182	Up	0.145944	0.751806	0.226241	0.324436	0.212229	0.0797792	0.614487	4.97653	1.76502	0.995508	0.8139	0.793904	1.65208	1.18208	GeneID:353500,Genbank:XM_006710616.3,HGNC:HGNC:21650	bone morphogenetic protein 8a				hsa04060,hsa04350,hsa04390,hsa04714	Cytokine-cytokine receptor interaction|TGF-beta signaling pathway|Hippo signaling pathway|Thermogenesis
BMP8B	165.958	86.9818	244.934	2.81592	1.49361	0.0124329	0.109753	Up	0.54861	1.44527	0.577088	1.23716	0.484845	0.517996	0.892692	5.84529	2.96826	1.59122	1.90464	1.67418	2.22994	1.14213	GeneID:656,Genbank:NM_001720.4,HGNC:HGNC:1075,MIM:602284	bone morphogenetic protein 8b				hsa04060,hsa04350,hsa04390,hsa04714	Cytokine-cytokine receptor interaction|TGF-beta signaling pathway|Hippo signaling pathway|Thermogenesis
BNIP3	512.394	691.225	333.563	0.482568	-1.0512	1.49043e-05	0.00109568	Down	23.0147	24.9268	24.0087	21.4503	31.651	23.808	23.0263	12.3129	12.5852	12.624	11.031	23.0405	9.92465	8.86659	GeneID:664,Genbank:NM_004052.3,HGNC:HGNC:1084,MIM:603293	BCL2 interacting protein 3				hsa04068,hsa04137,hsa04140,hsa05134	FoxO signaling pathway|Mitophagy - animal|Autophagy - animal|Legionellosis
BNIPL	1777.03	2695.85	858.207	0.318343	-1.65134	1.33889e-08	5.89269e-06	Down	73.3752	33.2896	57.4546	48.6977	50.9683	65.0432	65.793	5.54743	31.1496	17.3901	28.0788	33.3129	10.5812	15.3845	GeneID:149428,Genbank:XM_024453491.1,HGNC:HGNC:16976,MIM:611275	BCL2 interacting protein like		GO:0005634,GO:0005829,GO:0006915,GO:0008285,GO:0040009,GO:0042802	nucleus|cytosol|apoptotic process|negative regulation of cell proliferation|regulation of growth rate|identical protein binding
BOC	1454.77	1953.78	955.767	0.489188	-1.03154	0.000960248	0.0192101	Down	11.6026	10.0482	10.3107	18.551	22.0369	34.01	21.7777	10.4825	16.0658	8.35095	15.7344	6.96376	5.77551	4.91477	GeneID:91653,Genbank:XM_017007446.1,HGNC:HGNC:17173,MIM:608708	BOC cell adhesion associated, oncogene regulated		GO:0005654,GO:0005886,GO:0005887,GO:0007155,GO:0007224,GO:0007411,GO:0044295,GO:0045663,GO:0051149	nucleoplasm|plasma membrane|integral component of plasma membrane|cell adhesion|smoothened signaling pathway|axon guidance|axonal growth cone|positive regulation of myoblast differentiation|positive regulation of muscle cell differentiation	hsa04340,hsa04360	Hedgehog signaling pathway|Axon guidance
BPI	3.47816	1.23463	5.72168	4.63432	2.21236	0.0420779	0.244594	Up	0.0271497	0.0937861	0	0	0.0277826	0	0.119009	0.219088	0.252913	0	0.287674	0.143901	0.188365	0.26113	GeneID:671,Genbank:NM_001725.2,HGNC:HGNC:1095,MIM:109195	bactericidal permeability increasing protein		GO:0001530,GO:0005576,GO:0005887,GO:0010494,GO:0019730,GO:0019731,GO:0032715,GO:0032717,GO:0032720,GO:0035578,GO:0035580,GO:0043031,GO:0043312,GO:0050829,GO:0061844,GO:0070062,GO:0071222	lipopolysaccharide binding|extracellular region|integral component of plasma membrane|cytoplasmic stress granule|antimicrobial humoral response|antibacterial humoral response|negative regulation of interleukin-6 production|negative regulation of interleukin-8 production|negative regulation of tumor necrosis factor production|azurophil granule lumen|specific granule lumen|negative regulation of ma…
BPIFB2	652.549	1300.46	4.63542	0.00356444	-8.13211	0.0158409	0.129508	Down	0.0540731	237.286	48.3764	0.217514	0.276668	0.405609	0.444425	0	0.923482	0.225026	0	0	0	0	GeneID:80341,Genbank:NM_025227.2,HGNC:HGNC:16177,MIM:614108	BPI fold containing family B member 2		GO:0005576,GO:0005788,GO:0008289,GO:0019730,GO:0043687,GO:0044267,GO:0070062	extracellular region|endoplasmic reticulum lumen|lipid binding|antimicrobial humoral response|post-translational protein modification|cellular protein metabolic process|extracellular exosome
BPIFB4	5.58707	0.258565	10.9156	42.2161	5.39972	1.48539e-06	0.000213619	Up	0	0.0274945	0	0	0	0.0275553	0	0.165158	0.111216	0.283907	0.347882	0.442955	0.635047	0.262468	GeneID:149954,Genbank:NM_182519.2,HGNC:HGNC:16179,MIM:615718	BPI fold containing family B member 4		GO:0005576,GO:0005737,GO:0008289	extracellular region|cytoplasm|lipid binding
BRINP1	17.2591	8.10908	26.4092	3.25674	1.70343	0.0498446	0.270879	Up	0.276118	0.280537	0.0683414	0.114338	0.0831043	0.0749753	0.124595	0.0748966	0.201739	0.251057	0.516302	1.39894	0.788824	0.40171	GeneID:1620,Genbank:NM_014618.2,HGNC:HGNC:2687,MIM:602865	BMP/retinoic acid inducible neural specific 1		GO:0001662,GO:0005737,GO:0005783,GO:0007050,GO:0007614,GO:0008219,GO:0030425,GO:0035176,GO:0035640,GO:0042711,GO:0043025,GO:0045666,GO:0045786,GO:0045930,GO:0050768,GO:0071300,GO:0071625	behavioral fear response|cytoplasm|endoplasmic reticulum|cell cycle arrest|short-term memory|cell death|dendrite|social behavior|exploration behavior|maternal behavior|neuronal cell body|positive regulation of neuron differentiation|negative regulation of cell cycle|negative regulation of mitotic cell cycle|negative regulation of neurogenesis|cellular response to retinoic acid|vocalization behavi…
BRSK1	78.7364	50.6494	106.823	2.10908	1.07661	0.000776438	0.0166309	Up	0.33114	1.34362	0.431265	1.22104	1.06499	0.982651	1.07137	2.30862	3.35404	1.53741	1.73347	1.31635	1.98749	2.42664	GeneID:84446,Genbank:XM_005259327.3,HGNC:HGNC:18994,MIM:609235	BR serine/threonine kinase 1		GO:0000287,GO:0004674,GO:0005524,GO:0005634,GO:0005654,GO:0005737,GO:0005813,GO:0006468,GO:0006974,GO:0007269,GO:0007409,GO:0008021,GO:0009411,GO:0019901,GO:0030010,GO:0030054,GO:0030182,GO:0031572,GO:0035556,GO:0043015,GO:0050321,GO:0051298	magnesium ion binding|protein serine/threonine kinase activity|ATP binding|nucleus|nucleoplasm|cytoplasm|centrosome|protein phosphorylation|cellular response to DNA damage stimulus|neurotransmitter secretion|axonogenesis|synaptic vesicle|response to UV|protein kinase binding|establishment of cell polarity|cell junction|neuron differentiation|G2 DNA damage checkpoint|intracellular signal transduct…
BSPRY	455.982	643.092	268.872	0.418093	-1.2581	0.000893417	0.0182484	Down	21.9899	7.74039	20.7974	14.1168	13.3082	12.9546	16.1535	2.68442	9.00424	5.61579	9.71811	13.361	4.06438	6.55002	GeneID:54836,Genbank:NM_001317943.1,HGNC:HGNC:18232	B-box and SPRY domain containing		GO:0006816,GO:0008270,GO:0016020,GO:0031252,GO:0048471,GO:1990830	calcium ion transport|zinc ion binding|membrane|cell leading edge|perinuclear region of cytoplasm|cellular response to leukemia inhibitory factor
BTC	47.7616	74.7197	20.8035	0.278421	-1.84466	0.0030931	0.0430707	Down	2.15838	0.712082	0.752554	0.865787	0.496335	0.671678	1.19593	0.0559144	0.282392	0.288351	0.52999	0.224944	0.29445	0.549814	GeneID:685,Genbank:NM_001316963.1,HGNC:HGNC:1121,MIM:600345	betacellulin		GO:0000165,GO:0004713,GO:0005088,GO:0005154,GO:0005576,GO:0005615,GO:0005622,GO:0005886,GO:0007173,GO:0008083,GO:0008284,GO:0016021,GO:0035810,GO:0038128,GO:0043066,GO:0045597,GO:0045840,GO:0046934,GO:0048146,GO:0051781,GO:0051897,GO:1901185,GO:2000145	MAPK cascade|protein tyrosine kinase activity|Ras guanyl-nucleotide exchange factor activity|epidermal growth factor receptor binding|extracellular region|extracellular space|intracellular|plasma membrane|epidermal growth factor receptor signaling pathway|growth factor activity|positive regulation of cell proliferation|integral component of membrane|positive regulation of urine volume|ERBB2 signa…	hsa04012	ErbB signaling pathway
BTG2	4370.65	1929.75	6811.54	3.52975	1.81957	0.000165035	0.00583712	Up	28.6922	115.667	25.3292	27.5068	37.5681	39.8927	24.2061	180.785	159.971	159.129	103.638	107.692	90.6362	322.86	GeneID:7832,Genbank:NM_006763.2,HGNC:HGNC:1131,MIM:601597	BTG anti-proliferation factor 2		GO:0001078,GO:0005829,GO:0006281,GO:0006351,GO:0006479,GO:0006974,GO:0006977,GO:0008285,GO:0008306,GO:0009612,GO:0009952,GO:0014070,GO:0017148,GO:0021542,GO:0021954,GO:0031175,GO:0035914,GO:0043434,GO:0043524,GO:0051602,GO:0060213,GO:0070062,GO:2000178	transcriptional repressor activity, RNA polymerase II proximal promoter sequence-specific DNA binding|cytosol|DNA repair|transcription, DNA-templated|protein methylation|cellular response to DNA damage stimulus|DNA damage response, signal transduction by p53 class mediator resulting in cell cycle arrest|negative regulation of cell proliferation|associative learning|response to mechanical stimulus…	hsa03018	RNA degradation
BTK	284.077	153.374	414.779	2.70437	1.43529	2.25817e-05	0.00140546	Up	1.27469	7.30023	1.88779	2.41198	4.30798	1.54844	1.98505	5.52986	15.1294	6.80033	7.64182	7.73411	8.28142	9.67911	GeneID:695,Genbank:NM_001287344.1,HGNC:HGNC:1133,MIM:300300	Bruton tyrosine kinase				hsa04064,hsa04380,hsa04611,hsa04662,hsa04664,hsa05169,hsa05340	NF-kappa B signaling pathway|Osteoclast differentiation|Platelet activation|B cell receptor signaling pathway|Fc epsilon RI signaling pathway|Epstein-Barr virus infection|Primary immunodeficiency
BTN1A1	7.1251	2.27091	11.9793	5.2751	2.3992	0.0023242	0.0353896	Up	0	0.211426	0	0.0131893	0.013421	0	0.0143725	0.0755967	0.427613	0.109159	0.138968	0.156408	0.166822	0.306351	GeneID:696,Genbank:XM_005249340.3,HGNC:HGNC:1135,MIM:601610	butyrophilin subfamily 1 member A1		GO:0004872,GO:0005615,GO:0005886,GO:0005887	receptor activity|extracellular space|plasma membrane|integral component of plasma membrane
C10orf67	9.65708	14.776	4.53814	0.307129	-1.70308	0.00930283	0.0906499	Down	0.0260253	0.0479479	0.142357	0.125627	0.0958753	0.108121	0.0513363	0	0.0323252	0.0309443	0.0344702	0.0275884	0.0541694	0.0286076	GeneID:256815,Genbank:XM_017016029.1,HGNC:HGNC:28716	chromosome 10 open reading frame 67		GO:0005739	mitochondrion
C10orf71	38.0209	75.7809	0.260897	0.00344278	-8.18221	0.00597648	0.0670767	Down	0.079928	0.00707959	0.0129349	0	0.00629163	1.46872	2.2706	0	0	0	0	0	0.0142191	0	GeneID:118461,Genbank:XM_005269478.4,HGNC:HGNC:26973	chromosome 10 open reading frame 71
C10orf90	8.85102	14.898	2.80399	0.188212	-2.40957	0.0111967	0.102309	Down	0.0637717	0.0734312	0.167705	0.513054	0.195775	0.0858594	0.128122	0.0245055	0	0.0126375	0.154852	0.042251	0	0.0292079	GeneID:118611,Genbank:NM_001350922.1,HGNC:HGNC:26563,MIM:617735	chromosome 10 open reading frame 90		GO:0005654,GO:0005737,GO:0005813,GO:0005829,GO:0005886,GO:0015629,GO:0042826,GO:0051393	nucleoplasm|cytoplasm|centrosome|cytosol|plasma membrane|actin cytoskeleton|histone deacetylase binding|alpha-actinin binding
C11orf24	531.284	345.08	717.488	2.07919	1.05602	2.51036e-05	0.00149453	Up	4.53718	15.4908	6.25246	7.33237	8.02886	6.47069	6.38343	17.5644	20.5486	17.739	15.5353	18.1413	15.9687	17.3142	GeneID:53838,Genbank:NM_001300913.1,HGNC:HGNC:1174,MIM:610880	chromosome 11 open reading frame 24		GO:0005794,GO:0005886,GO:0016021	Golgi apparatus|plasma membrane|integral component of membrane
C11orf45	184.466	277.494	91.4376	0.329512	-1.6016	1.23579e-08	5.59623e-06	Down	2.77423	2.84121	2.45525	4.56041	5.10457	5.86432	5.93419	0.522775	1.92583	1.07838	1.87254	2.47427	1.44975	1.24619	GeneID:219833,Genbank:XM_011542654.2,HGNC:HGNC:28584	chromosome 11 open reading frame 45		GO:0005576	extracellular region
C11orf52	51.2416	70.5181	31.9651	0.45329	-1.14149	0.000744718	0.0161852	Down	4.55352	2.14973	2.49075	3.25126	3.49475	4.83446	4.39123	0.419946	1.55534	1.24526	2.47274	2.95653	2.21147	1.75186	GeneID:91894,Genbank:NM_080659.2,HGNC:HGNC:30531	chromosome 11 open reading frame 52		GO:0070062	extracellular exosome
C11orf87	6.88049	2.50887	11.2521	4.48494	2.16509	0.0435692	0.25074	Up	0	0.0117814	0.0107627	0.0154341	0.0471156	0	0.0168187	0.0530779	0.0158854	0.0851582	0.0135516	0.108461	0.00591562	0.203848	GeneID:399947,Genbank:NM_207645.3,HGNC:HGNC:33788	chromosome 11 open reading frame 87		GO:0016021	integral component of membrane
C12orf45	97.8362	53.1466	142.526	2.68175	1.42317	0.0232477	0.165346	Up	3.25482	10.4747	3.59935	3.86069	5.12414	6.35651	3.10954	7.9854	16.9741	10.7169	13.5961	32.8441	4.53571	14.5633	GeneID:121053,Genbank:NM_152318.2,HGNC:HGNC:28628	chromosome 12 open reading frame 45
C12orf75	498.777	321.11	676.443	2.10658	1.0749	0.00714	0.0755544	Up	2.88812	30.7617	12.0322	14.2928	20.4937	10.7005	7.1212	19.2757	19.1752	54.8083	26.0219	22.9618	31.9024	49.2388	GeneID:387882,Genbank:NM_001145199.1,HGNC:HGNC:35164	chromosome 12 open reading frame 75
C16orf54	149.23	64.5192	233.94	3.6259	1.85834	0.00046246	0.0116794	Up	0.99904	5.42973	0.861739	0.562622	1.06322	0.530339	0.963433	3.77758	8.43795	4.20504	4.7371	6.40719	2.35667	10.5698	GeneID:283897,Genbank:NM_175900.3,HGNC:HGNC:26649	chromosome 16 open reading frame 54		GO:0016021	integral component of membrane
C17orf107	77.7367	37.2943	118.179	3.16883	1.66395	5.63254e-07	0.000105169	Up	0.16843	1.3382	0.318912	1.03323	0.930725	0.796923	0.535271	2.38826	4.52398	2.14283	2.20852	1.85241	1.86972	2.3837	GeneID:100130311,Genbank:NM_001145536.1,HGNC:HGNC:37238	chromosome 17 open reading frame 107
C1QL1	17.3999	9.94966	24.8502	2.49759	1.32054	0.0106884	0.0991846	Up	0.10382	0.518033	0.182016	1.04407	0.389549	0.199684	0.303394	0.957478	1.23579	1.06984	0.779214	1.60498	0.720309	0.998561	GeneID:10882,Genbank:NM_006688.4,HGNC:HGNC:24182,MIM:611586	complement C1q like 1
C1QTNF6	526.714	339.695	713.733	2.1011	1.07114	0.0019367	0.0314863	Up	0.577362	3.61955	0.545987	2.80341	4.84593	1.64216	2.11542	7.89293	5.46897	5.33241	4.27155	3.68613	5.15219	4.04668	GeneID:114904,Genbank:XM_024452152.1,HGNC:HGNC:14343,MIM:614910	C1q and TNF related 6		GO:0005581,GO:0005615,GO:0042802,GO:0070208	collagen trimer|extracellular space|identical protein binding|protein heterotrimerization
C1QTNF7	69.9686	108.873	31.0646	0.28533	-1.8093	1.58537e-05	0.00112282	Down	1.33768	0.88358	1.35258	1.57465	0.413841	1.34027	1.79545	0.657477	0.499089	0.283578	0.192281	0.123664	0.863335	0.170977	GeneID:114905,Genbank:XM_011513772.1,HGNC:HGNC:14342	C1q and TNF related 7		GO:0005576,GO:0005581	extracellular region|collagen trimer
C1orf116	3062.45	4348.51	1776.38	0.408503	-1.29158	0.00198642	0.0320411	Down	65.0193	30.6337	66.1885	35.5777	29.0044	31.6999	49.7446	7.64291	19.5939	17.6219	24.4127	33.3954	15.5719	25.9719	GeneID:79098,Genbank:XM_006711530.1,HGNC:HGNC:28667,MIM:611680	chromosome 1 open reading frame 116		GO:0005737,GO:0005829,GO:0005886,GO:0070062	cytoplasm|cytosol|plasma membrane|extracellular exosome
C1orf61	2.82687	0.762062	4.89167	6.41899	2.68235	0.0443408	0.25311	Up	0	0.0121293	0	0.0211864	0.0323378	0	0	0.0121433	0.0981268	0	0.0697587	0.0977055	0.0243611	0.144736	GeneID:10485,Genbank:NM_001320453.1,HGNC:HGNC:30780	chromosome 1 open reading frame 61		GO:0005634,GO:0045944	nucleus|positive regulation of transcription from RNA polymerase II promoter
C1orf68	32.1896	54.9489	9.43025	0.171619	-2.54272	0.0345827	0.215894	Down	0	0	0	3.04711	11.2325	3.89253	7.58067	0.197717	3.72795	0.679752	0.151441	0	0	0.157105	GeneID:100129271,Genbank:NM_001024679.2,HGNC:HGNC:29468	chromosome 1 open reading frame 68		GO:0001533,GO:0005198,GO:0005737,GO:0008544,GO:0018149,GO:0030216,GO:0070062	cornified envelope|structural molecule activity|cytoplasm|epidermis development|peptide cross-linking|keratinocyte differentiation|extracellular exosome
C2	535.313	337.363	733.262	2.17351	1.12003	0.00379186	0.049711	Up	1.04137	10.2303	3.49426	4.14922	10.8048	1.6277	4.37698	19.7854	12.9345	8.73003	10.4406	9.43213	12.9715	8.74819	GeneID:717,Genbank:NM_001282457.1,HGNC:HGNC:1248,MIM:613927	complement C2				hsa04610,hsa05133,hsa05150,hsa05322	Complement and coagulation cascades|Pertussis|Staphylococcus aureus infection|Systemic lupus erythematosus
C2orf54	1574.29	2274.29	874.278	0.384417	-1.37925	0.00934965	0.0909144	Down	71.8914	28.3124	76.9234	33.3521	18.4733	35.5715	53.4797	4.40398	17.91	29.213	22.8437	22.8041	12.6461	32.8325	GeneID:79919,Genbank:XM_011511877.1,HGNC:HGNC:26216	chromosome 2 open reading frame 54
C2orf66	11.0706	16.0385	6.10271	0.380503	-1.39402	0.0176811	0.139167	Down	0.322137	0.476912	0.217838	0.231398	0.635748	0.610737	0.479096	0.212207	0.214348	0.136794	0.152381	0.243917	0.212857	0.031616	GeneID:401027,Genbank:NM_213608.2,HGNC:HGNC:33809	chromosome 2 open reading frame 66		GO:0005576	extracellular region
C2orf72	15.3329	25.2203	5.44542	0.215914	-2.21147	3.97185e-05	0.00202532	Down	0.347904	0.233684	0.19823	0.583114	0.474685	0.61896	0.460683	0.0167111	0.0900249	0.120651	0.307195	0.0960411	0.0335246	0.0398357	GeneID:257407,Genbank:NM_001144994.1,HGNC:HGNC:27418	chromosome 2 open reading frame 72
C3orf70	128.848	84.4248	173.272	2.05238	1.0373	0.0164731	0.132856	Up	0.348634	1.40505	0.374372	0.898419	0.654062	0.729224	0.541244	1.53227	0.676604	1.89992	0.66378	1.08754	2.0073	2.95403	GeneID:285382,Genbank:NM_001025266.2,HGNC:HGNC:33731	chromosome 3 open reading frame 70
C3orf79	1.38662	2.77325	0	0	#NAME?	0.0172714	0.137376	Down	0.179	0.206114	0.0941462	0.720045	0.27476	0.309855	0.19616	0	0	0	0	0	0	0	GeneID:152118,Genbank:NM_001101337.1,HGNC:HGNC:37259	chromosome 3 open reading frame 79
C4A	310.045	131.953	488.138	3.69934	1.88727	0.000158701	0.00567424	Up	0.315709	4.47251	0.784957	1.09679	2.18316	1.12612	0.398393	6.99227	8.3922	3.28741	5.57535	8.91183	2.51121	4.28533	GeneID:720,Genbank:NM_007293.2,HGNC:HGNC:1323,MIM:120810	complement C4A (Rodgers blood group)				hsa04610,hsa05133,hsa05150,hsa05322	Complement and coagulation cascades|Pertussis|Staphylococcus aureus infection|Systemic lupus erythematosus
C4B	457.207	172.054	742.36	4.31469	2.10926	0.0218921	0.159008	Up	0.334781	7.50054	0.301851	2.81842	1.27246	0.927224	0.492659	3.8704	21.7563	5.32258	6.1951	17.4908	3.17439	3.50912	GeneID:721,Genbank:NM_001002029.3,HGNC:HGNC:1324,MIM:120820	complement C4B (Chido blood group)				hsa04610,hsa05133,hsa05150,hsa05322	Complement and coagulation cascades|Pertussis|Staphylococcus aureus infection|Systemic lupus erythematosus
C4orf48	41.6925	24.4896	58.8953	2.40491	1.26598	0.000651202	0.0147518	Up	0.265525	1.62044	0.418963	0.827776	1.00535	0.704768	0.436468	2.51001	2.06125	1.54698	1.54741	1.89993	2.24137	1.64177	GeneID:401115,Genbank:XM_011513471.2,HGNC:HGNC:34437,MIM:614690	chromosome 4 open reading frame 48		GO:0005576	extracellular region
C4orf50	9.33862	4.16738	14.5099	3.48177	1.79982	0.0380623	0.228881	Up	0	0.0904852	0.00688846	0.0065855	0.00670118	0.00377856	0	0.0301967	0.147423	0.0583967	0.104081	0.0390477	0.0265031	0.0179957	GeneID:389197,Genbank:XM_017008891.1,HGNC:HGNC:33766	chromosome 4 open reading frame 50
C5AR2	67.7535	42.3805	93.1265	2.19739	1.13579	0.00197219	0.0318949	Up	0.29944	2.46284	0.517474	1.31207	1.7072	0.419609	0.609413	3.10677	2.52378	1.1444	2.01135	2.52239	3.46255	2.35108	GeneID:27202,Genbank:XM_011526736.2,HGNC:HGNC:4527,MIM:609949	complement component 5a receptor 2		GO:0004878,GO:0004930,GO:0005886,GO:0005887,GO:0006935,GO:0006954,GO:0007200,GO:0007204,GO:0009925,GO:0030449,GO:0032720,GO:0045177,GO:0050679,GO:0070374,GO:0090024,GO:1900165,GO:2000482	complement component C5a receptor activity|G-protein coupled receptor activity|plasma membrane|integral component of plasma membrane|chemotaxis|inflammatory response|phospholipase C-activating G-protein coupled receptor signaling pathway|positive regulation of cytosolic calcium ion concentration|basal plasma membrane|regulation of complement activation|negative regulation of tumor necrosis factor…
C5orf46	11.2646	17.1526	5.37665	0.313459	-1.67365	0.0340414	0.213814	Down	0.0103841	0.083699	0.0109231	0.198412	0.414421	0.479338	0.295868	0	0.193466	0.160508	0.123782	0.0275194	0	0	GeneID:389336,Genbank:XM_017009459.1,HGNC:HGNC:33768	chromosome 5 open reading frame 46		GO:0070062	extracellular exosome
C5orf66	139.36	194.919	83.7997	0.42992	-1.21786	0.00106839	0.0205294	Down	7.91032	4.20392	3.53143	4.49446	3.84338	3.68052	3.77096	0.362828	2.54098	1.27235	2.86244	3.41977	1.96527	2.85419	GeneID:100996485,Genbank:NM_001277348.1,HGNC:HGNC:48332	chromosome 5 open reading frame 66
C5orf67	10.099	14.7513	5.44675	0.369239	-1.43737	0.0177236	0.139345	Down	0.423583	0.17071	0.15595	0.660262	0.433458	0.268853	0.324932	0.122077	0.0657648	0.0251822	0.280515	0.252575	0.0979612	0.145503	GeneID:101928448,Genbank:XM_017008942.1,HGNC:HGNC:51252	chromosome 5 open reading frame 67
C6	6.37592	11.2234	1.52848	0.136187	-2.87633	0.0006421	0.0146353	Down	0.277162	0.079786	0.157923	0.104523	0.0118176	0.173252	0.177177	0	0.0179299	0.0411934	0.0152957	0.030605	0	0.0476034	GeneID:729,Genbank:NM_001115131.2,HGNC:HGNC:1339,MIM:217050	complement C6				hsa04610,hsa05020,hsa05322	Complement and coagulation cascades|Prion diseases|Systemic lupus erythematosus
C6orf132	3327.32	4831.22	1823.42	0.377425	-1.40574	0.00013811	0.00511084	Down	60.5875	26.6948	53.965	36.0359	31.0275	29.846	43.209	10.5803	16.5565	18.1814	19.7227	20.9149	15.2602	20.4393	GeneID:647024,Genbank:NM_001164446.2,HGNC:HGNC:21288	chromosome 6 open reading frame 132
C6orf58	77.7893	154.401	1.17756	0.00762663	-7.03474	0.0240074	0.168506	Down	0	15.2792	32.0536	0	0.13269	0.0498795	0	0	0.201319	0.256959	0	0	0	0	GeneID:352999,Genbank:NM_001010905.2,HGNC:HGNC:20960	chromosome 6 open reading frame 58		GO:0005615,GO:0007275,GO:0070062	extracellular space|multicellular organism development|extracellular exosome
C7orf57	16.9553	24.4359	9.47473	0.387738	-1.36685	0.0067805	0.073207	Down	1.02166	0.560197	0.742052	0.807267	0.42317	0.393006	0.5598	0.168254	0.264369	0.318152	0.225529	0.322327	0.225026	0.467929	GeneID:136288,Genbank:NM_001100159.2,HGNC:HGNC:22247	chromosome 7 open reading frame 57
C9orf152	16.8258	29.8925	3.75916	0.125756	-2.9913	6.15557e-07	0.000111607	Down	0.390155	1.10067	0.656653	0.333505	0.179663	1.30571	0.726845	0.0224887	0.151437	0.139169	0.206702	0.103397	0	0.0268041	GeneID:401546,Genbank:NM_001012993.2,HGNC:HGNC:31455	chromosome 9 open reading frame 152
CA12	2512.04	3386.58	1637.49	0.483525	-1.04834	6.98308e-06	0.000642268	Down	38.0477	43.6546	34.9891	44.6376	51.8582	76.771	43.6412	16.2508	32.9349	37.247	27.5572	24.6932	14.8745	22.4874	GeneID:771,Genbank:NM_001293642.1,HGNC:HGNC:1371,MIM:603263	carbonic anhydrase 12		GO:0004089,GO:0005886,GO:0006730,GO:0008270,GO:0015701,GO:0016021,GO:0055064	carbonate dehydratase activity|plasma membrane|one-carbon metabolic process|zinc ion binding|bicarbonate transport|integral component of membrane|chloride ion homeostasis	hsa00910	Nitrogen metabolism
CA3	156.144	299.728	12.5592	0.041902	-4.57684	0.047604	0.263886	Down	1.53983	1.26161	1.96241	1.04228	0.60605	18.6585	46.5021	0.273097	0.68963	0.633763	0.588313	0.313906	0.616351	0.162751	GeneID:761,Genbank:NM_005181.3,HGNC:HGNC:1374,MIM:114750	carbonic anhydrase 3		GO:0004089,GO:0005829,GO:0006730,GO:0006979,GO:0008270,GO:0015701,GO:0016151,GO:0016791,GO:0045471	carbonate dehydratase activity|cytosol|one-carbon metabolic process|response to oxidative stress|zinc ion binding|bicarbonate transport|nickel cation binding|phosphatase activity|response to ethanol	hsa00910	Nitrogen metabolism
CACNA1C	398.756	257.328	540.185	2.09921	1.06985	0.0214078	0.15727	Up	0.306454	1.22948	0.403801	1.24247	1.37983	1.0833	1.0782	4.35096	1.92322	2.27831	1.61076	0.683914	2.50667	1.62668	GeneID:775,Genbank:XM_017019926.2,HGNC:HGNC:1390,MIM:114205	calcium voltage-gated channel subunit alpha1 C		GO:0002520,GO:0005245,GO:0005516,GO:0005737,GO:0005886,GO:0005891,GO:0007204,GO:0007507,GO:0008331,GO:0010881,GO:0014069,GO:0016021,GO:0030018,GO:0035115,GO:0035585,GO:0043010,GO:0046872,GO:0050796,GO:0051393,GO:0060402,GO:0061337,GO:0061577,GO:0070588,GO:0086002,GO:0086007,GO:0086012,GO:0086045,GO:0086056,GO:0086064,GO:0086091,GO:0098911,GO:0098912,GO:1990454	immune system development|voltage-gated calcium channel activity|calmodulin binding|cytoplasm|plasma membrane|voltage-gated calcium channel complex|positive regulation of cytosolic calcium ion concentration|heart development|high voltage-gated calcium channel activity|regulation of cardiac muscle contraction by regulation of the release of sequestered calcium ion|postsynaptic density|integral com…	hsa04010,hsa04020,hsa04022,hsa04024,hsa04260,hsa04261,hsa04270,hsa04713,hsa04720,hsa04723,hsa04724,hsa04725,hsa04726,hsa04727,hsa04728,hsa04742,hsa04911,hsa04912,hsa04921,hsa04924,hsa04925,hsa04927,hsa04930,hsa04934,hsa05010,hsa05031,hsa05410,hsa05412,hsa05414	MAPK signaling pathway|Calcium signaling pathway|cGMP-PKG signaling pathway|cAMP signaling pathway|Cardiac muscle contraction|Adrenergic signaling in cardiomyocytes|Vascular smooth muscle contraction|Circadian entrainment|Long-term potentiation|Retrograde endocannabinoid signaling|Glutamatergic synapse|Cholinergic synapse|Serotonergic synapse|GABAergic synapse|Dopaminergic synapse|Taste transduct…
CACNA1S	43.2225	86.1797	0.26528	0.00307823	-8.34369	0.011734	0.105442	Down	0.159827	0	0.0265458	0.00845945	0	1.57262	4.09294	0	0	0.0100019	0	0	0.00972707	0	GeneID:779,Genbank:XM_005245478.3,HGNC:HGNC:1397,MIM:114208	calcium voltage-gated channel subunit alpha1 S		GO:0005245,GO:0005516,GO:0005737,GO:0005886,GO:0005891,GO:0006816,GO:0006936,GO:0008331,GO:0030315,GO:0031674,GO:0034765,GO:0046872,GO:0061337,GO:0071313,GO:0086010,GO:1990454	voltage-gated calcium channel activity|calmodulin binding|cytoplasm|plasma membrane|voltage-gated calcium channel complex|calcium ion transport|muscle contraction|high voltage-gated calcium channel activity|T-tubule|I band|regulation of ion transmembrane transport|metal ion binding|cardiac conduction|cellular response to caffeine|membrane depolarization during action potential|L-type voltage-gate…	hsa04010,hsa04020,hsa04022,hsa04024,hsa04260,hsa04261,hsa04270,hsa04723,hsa04725,hsa04726,hsa04727,hsa04911,hsa04912,hsa04921,hsa04924,hsa04925,hsa04927,hsa04934,hsa05010,hsa05410,hsa05412,hsa05414	MAPK signaling pathway|Calcium signaling pathway|cGMP-PKG signaling pathway|cAMP signaling pathway|Cardiac muscle contraction|Adrenergic signaling in cardiomyocytes|Vascular smooth muscle contraction|Retrograde endocannabinoid signaling|Cholinergic synapse|Serotonergic synapse|GABAergic synapse|Insulin secretion|GnRH signaling pathway|Oxytocin signaling pathway|Renin secretion|Aldosterone synthes…
CACNG1	5.75563	11.5113	0	0	#NAME?	0.0103676	0.0971831	Down	0.157303	0	0.0413673	0	0	1.40687	2.11169	0	0	0	0	0	0	0	GeneID:786,Genbank:NM_000727.3,HGNC:HGNC:1405,MIM:114209	calcium voltage-gated channel auxiliary subunit gamma 1		GO:0005245,GO:0005886,GO:0005891,GO:0006810,GO:0006936,GO:0034765,GO:0061337,GO:0070296	voltage-gated calcium channel activity|plasma membrane|voltage-gated calcium channel complex|transport|muscle contraction|regulation of ion transmembrane transport|cardiac conduction|sarcoplasmic reticulum calcium ion transport	hsa04010,hsa04260,hsa04261,hsa04921,hsa05410,hsa05412,hsa05414	MAPK signaling pathway|Cardiac muscle contraction|Adrenergic signaling in cardiomyocytes|Oxytocin signaling pathway|Hypertrophic cardiomyopathy (HCM)|Arrhythmogenic right ventricular cardiomyopathy (ARVC)|Dilated cardiomyopathy (DCM)
CACNG4	20.8985	31.9892	9.80775	0.306595	-1.70559	0.000439441	0.011269	Down	0.80211	0.0871327	0.66863	0.669663	0.495583	0.593813	0.364869	0.0523403	0.140982	0.359892	0.16036	0.200538	0.105001	0.270331	GeneID:27092,Genbank:NM_014405.3,HGNC:HGNC:1408,MIM:606404	calcium voltage-gated channel auxiliary subunit gamma 4		GO:0005245,GO:0005262,GO:0005886,GO:0005887,GO:0005891,GO:0006810,GO:0016247,GO:0019226,GO:0030666,GO:0032281,GO:0036477,GO:0051899,GO:0061337,GO:0070588,GO:2000311	voltage-gated calcium channel activity|calcium channel activity|plasma membrane|integral component of plasma membrane|voltage-gated calcium channel complex|transport|channel regulator activity|transmission of nerve impulse|endocytic vesicle membrane|AMPA glutamate receptor complex|somatodendritic compartment|membrane depolarization|cardiac conduction|calcium ion transmembrane transport|regulation…	hsa04010,hsa04260,hsa04261,hsa04921,hsa05410,hsa05412,hsa05414	MAPK signaling pathway|Cardiac muscle contraction|Adrenergic signaling in cardiomyocytes|Oxytocin signaling pathway|Hypertrophic cardiomyopathy (HCM)|Arrhythmogenic right ventricular cardiomyopathy (ARVC)|Dilated cardiomyopathy (DCM)
CADM2	15.8161	23.8625	7.76966	0.325601	-1.61882	0.0444055	0.25311	Down	0.0360344	0.0296375	0.03249	0.315787	0.0737489	0.27921	0.231291	0.0474751	0.0159847	0.0856903	0.136363	0.0204635	0.0119051	0.0353658	GeneID:253559,Genbank:NM_001167675.1,HGNC:HGNC:29849,MIM:609938	cell adhesion molecule 2		GO:0004872,GO:0005102,GO:0005886,GO:0005887,GO:0005913,GO:0007156,GO:0007157,GO:0008037,GO:0030424,GO:0034332,GO:0042803,GO:0045202,GO:0050839	receptor activity|receptor binding|plasma membrane|integral component of plasma membrane|cell-cell adherens junction|homophilic cell adhesion via plasma membrane adhesion molecules|heterophilic cell-cell adhesion via plasma membrane cell adhesion molecules|cell recognition|axon|adherens junction organization|protein homodimerization activity|synapse|cell adhesion molecule binding
CALHM1	3.59707	0.659871	6.53426	9.90234	3.30777	0.00474885	0.0576059	Up	0	0.0782369	0	0	0.0173823	0	0	0.117492	0.237354	0.242362	0.11249	0.180065	0	0.0700188	GeneID:255022,Genbank:NM_001001412.3,HGNC:HGNC:23494,MIM:612234	calcium homeostasis modulator 1		GO:0005227,GO:0005244,GO:0005245,GO:0005789,GO:0005887,GO:0006812,GO:0015867,GO:0034765,GO:0042802,GO:0050913,GO:0050916,GO:0050917,GO:0051260	calcium activated cation channel activity|voltage-gated ion channel activity|voltage-gated calcium channel activity|endoplasmic reticulum membrane|integral component of plasma membrane|cation transport|ATP transport|regulation of ion transmembrane transport|identical protein binding|sensory perception of bitter taste|sensory perception of sweet taste|sensory perception of umami taste|protein homo…	hsa04742	Taste transduction
CALML3	11956	16563.9	7348.11	0.443622	-1.1726	0.0014169	0.0250876	Down	829.283	453.582	945.494	596.252	665.196	444.037	794.595	160.49	230.805	260.974	364.646	718.002	268.898	352.443	GeneID:810,Genbank:NM_005185.3,HGNC:HGNC:1452,MIM:114184	calmodulin like 3		GO:0005509,GO:0070062	calcium ion binding|extracellular exosome	hsa04014,hsa04015,hsa04020,hsa04022,hsa04024,hsa04070,hsa04114,hsa04218,hsa04261,hsa04270,hsa04371,hsa04625,hsa04713,hsa04720,hsa04722,hsa04728,hsa04740,hsa04744,hsa04750,hsa04910,hsa04912,hsa04915,hsa04916,hsa04921,hsa04922,hsa04924,hsa04925,hsa04970,hsa04971,hsa05010,hsa05031,hsa05034,hsa05133,hsa05152,hsa05163,hsa05167,hsa05170,hsa05200,hsa05214,hsa05418	Ras signaling pathway|Rap1 signaling pathway|Calcium signaling pathway|cGMP-PKG signaling pathway|cAMP signaling pathway|Phosphatidylinositol signaling system|Oocyte meiosis|Cellular senescence|Adrenergic signaling in cardiomyocytes|Vascular smooth muscle contraction|Apelin signaling pathway|C-type lectin receptor signaling pathway|Circadian entrainment|Long-term potentiation|Neurotrophin signali…
CALML5	1217.11	2034.85	399.364	0.196262	-2.34915	0.000260732	0.00794007	Down	59.5544	33.2982	143.93	149.995	320.783	108.664	128.903	15.0289	55.7539	38.1179	54.7836	36.1198	5.34476	3.17546	GeneID:51806,Genbank:NM_017422.4,HGNC:HGNC:18180,MIM:605183	calmodulin like 5		GO:0005509,GO:0005576,GO:0007165,GO:0008544,GO:0043312,GO:0070062,GO:1904813	calcium ion binding|extracellular region|signal transduction|epidermis development|neutrophil degranulation|extracellular exosome|ficolin-1-rich granule lumen	hsa04014,hsa04015,hsa04020,hsa04022,hsa04024,hsa04070,hsa04114,hsa04218,hsa04261,hsa04270,hsa04371,hsa04625,hsa04713,hsa04720,hsa04722,hsa04728,hsa04740,hsa04744,hsa04750,hsa04910,hsa04912,hsa04915,hsa04916,hsa04921,hsa04922,hsa04924,hsa04925,hsa04970,hsa04971,hsa05010,hsa05031,hsa05034,hsa05133,hsa05152,hsa05163,hsa05167,hsa05170,hsa05200,hsa05214,hsa05418	Ras signaling pathway|Rap1 signaling pathway|Calcium signaling pathway|cGMP-PKG signaling pathway|cAMP signaling pathway|Phosphatidylinositol signaling system|Oocyte meiosis|Cellular senescence|Adrenergic signaling in cardiomyocytes|Vascular smooth muscle contraction|Apelin signaling pathway|C-type lectin receptor signaling pathway|Circadian entrainment|Long-term potentiation|Neurotrophin signali…
CALN1	27.0749	48.7154	5.4345	0.111556	-3.16416	0.00140741	0.0249913	Down	0.101468	0.0346184	0.162079	0.442176	0.51532	0.0910744	0.0864847	0.00866464	0.0583471	0.0268102	0.049775	0.0149391	0.0086912	0.015491	GeneID:83698,Genbank:XM_017012677.1,HGNC:HGNC:13248,MIM:607176	calneuron 1		GO:0005509,GO:0005886,GO:0016021,GO:0032588,GO:0048471	calcium ion binding|plasma membrane|integral component of membrane|trans-Golgi network membrane|perinuclear region of cytoplasm
CALU	3141.12	2031.13	4251.12	2.09298	1.06556	0.00108816	0.0208227	Up	9.69741	34.0431	11.8047	18.0323	22.242	14.3847	13.8352	65.6957	36.7405	40.7276	32.1203	20.8304	48.3362	34.872	GeneID:813,Genbank:NM_001199671.1,HGNC:HGNC:1458,MIM:603420	calumenin		GO:0005509,GO:0005576,GO:0005789,GO:0005794,GO:0033018,GO:0042470	calcium ion binding|extracellular region|endoplasmic reticulum membrane|Golgi apparatus|sarcoplasmic reticulum lumen|melanosome
CAMK2B	19.5005	34.5789	4.42212	0.127885	-2.96708	0.0371539	0.225617	Down	0.163496	0.035299	0.0644939	0.143867	0.219592	0.813674	1.42216	0.0589	0.0951907	0.0364497	0.108274	0	0.0472644	0.0561621	GeneID:816,Genbank:NM_172084.2,HGNC:HGNC:1461,MIM:607707	calcium/calmodulin dependent protein kinase II beta		GO:0000165,GO:0003779,GO:0004674,GO:0004683,GO:0005088,GO:0005516,GO:0005524,GO:0005654,GO:0005737,GO:0005815,GO:0005829,GO:0005886,GO:0006468,GO:0007165,GO:0010976,GO:0014733,GO:0018105,GO:0018107,GO:0030666,GO:0033017,GO:0035556,GO:0042802,GO:0042803,GO:0043005,GO:0046777,GO:0048169,GO:0051823,GO:0051924,GO:0060333,GO:0060998,GO:0061003,GO:0090129,GO:1900034	MAPK cascade|actin binding|protein serine/threonine kinase activity|calmodulin-dependent protein kinase activity|Ras guanyl-nucleotide exchange factor activity|calmodulin binding|ATP binding|nucleoplasm|cytoplasm|microtubule organizing center|cytosol|plasma membrane|protein phosphorylation|signal transduction|positive regulation of neuron projection development|regulation of skeletal muscle adapt…	hsa04012,hsa04020,hsa04024,hsa04066,hsa04114,hsa04217,hsa04261,hsa04310,hsa04360,hsa04713,hsa04720,hsa04722,hsa04725,hsa04728,hsa04740,hsa04750,hsa04911,hsa04912,hsa04916,hsa04921,hsa04922,hsa04925,hsa04934,hsa04971,hsa05031,hsa05152,hsa05200,hsa05205,hsa05214	ErbB signaling pathway|Calcium signaling pathway|cAMP signaling pathway|HIF-1 signaling pathway|Oocyte meiosis|Necroptosis|Adrenergic signaling in cardiomyocytes|Wnt signaling pathway|Axon guidance|Circadian entrainment|Long-term potentiation|Neurotrophin signaling pathway|Cholinergic synapse|Dopaminergic synapse|Olfactory transduction|Inflammatory mediator regulation of TRP channels|Insulin secr…
CAMSAP3	657.955	896.73	419.181	0.467455	-1.0971	3.85338e-06	0.000416548	Down	11.673	9.89572	13.2415	12.3358	12.3121	15.4258	11.7215	1.35422	9.79117	5.58698	9.3845	9.6836	3.07421	6.37141	GeneID:57662,Genbank:NM_001080429.2,HGNC:HGNC:29307,MIM:612685	calmodulin regulated spectrin associated protein family member 3		GO:0000226,GO:0005516,GO:0005737,GO:0005874,GO:0005915,GO:0009792,GO:0010923,GO:0030334,GO:0030507,GO:0030951,GO:0031113,GO:0031175,GO:0033043,GO:0034453,GO:0045198,GO:0045218,GO:0051011,GO:0051015,GO:0051893,GO:0070507,GO:0090136,GO:0098840,GO:1903358	microtubule cytoskeleton organization|calmodulin binding|cytoplasm|microtubule|zonula adherens|embryo development ending in birth or egg hatching|negative regulation of phosphatase activity|regulation of cell migration|spectrin binding|establishment or maintenance of microtubule cytoskeleton polarity|regulation of microtubule polymerization|neuron projection development|regulation of organelle or…
CAPN6	145.355	220.404	70.3059	0.318987	-1.64843	4.92605e-08	1.54336e-05	Down	4.02863	5.08777	3.44792	2.759	2.2903	2.89945	4.20912	0.24969	0.694976	1.20181	0.898872	1.70287	1.85337	2.16259	GeneID:827,Genbank:NM_014289.3,HGNC:HGNC:1483,MIM:300146	calpain 6
CAPNS2	837.553	1195.6	479.507	0.40106	-1.31811	3.03958e-07	7.02333e-05	Down	69.0262	45.4181	62.6665	65.7679	72.2038	87.7353	75.4192	8.4816	32.6028	19.4398	45.1368	64.3164	12.9386	27.8002	GeneID:84290,Genbank:NM_032330.2,HGNC:HGNC:16371,MIM:616767	calpain small subunit 2
CARMIL2	145.304	68.323	222.286	3.25345	1.70197	0.00185475	0.0305844	Up	0.497118	2.48047	0.313754	0.488816	1.11915	0.382456	0.835318	0.916929	6.84344	2.40371	3.11654	3.23503	2.28657	2.8081	GeneID:146206,Genbank:NM_001013838.2,HGNC:HGNC:27089,MIM:610859	capping protein regulator and myosin 1 linker 2		GO:0001726,GO:0005543,GO:0005737,GO:0005886,GO:0007163,GO:0010592,GO:0015629,GO:0016020,GO:0030011,GO:0030027,GO:0030335,GO:0031234,GO:0031252,GO:0032403,GO:0044319,GO:0044354,GO:0045111,GO:0051639,GO:0061339,GO:0090091,GO:1900029,GO:1902745,GO:2000813	ruffle|phospholipid binding|cytoplasm|plasma membrane|establishment or maintenance of cell polarity|positive regulation of lamellipodium assembly|actin cytoskeleton|membrane|maintenance of cell polarity|lamellipodium|positive regulation of cell migration|extrinsic component of cytoplasmic side of plasma membrane|cell leading edge|protein complex binding|wound healing, spreading of cells|macropino…
CARMIL3	214.198	285.929	142.467	0.498261	-1.00503	0.00417907	0.0531659	Down	2.27953	1.31241	2.95578	3.98334	4.75773	6.10774	4.29121	0.611433	4.69552	1.79797	3.15372	2.00373	0.456718	1.51955	GeneID:90668,Genbank:NM_138360.3,HGNC:HGNC:20272,MIM:614716	capping protein regulator and myosin 1 linker 3		GO:0005737,GO:0005886	cytoplasm|plasma membrane
CASP14	226.371	403.151	49.591	0.123008	-3.02317	8.99283e-05	0.00374397	Down	3.19298	1.20697	2.32397	11.2385	16.5186	7.55562	10.0907	0.0743614	1.82772	1.34219	2.49899	0.854733	0.27971	0.288051	GeneID:23581,Genbank:NM_012114.2,HGNC:HGNC:1502,MIM:605848	caspase 14		GO:0004175,GO:0004197,GO:0005634,GO:0005737,GO:0005739,GO:0005829,GO:0008544,GO:0031012,GO:0031424,GO:0045095,GO:0070062,GO:0070268,GO:0097194,GO:0097200	endopeptidase activity|cysteine-type endopeptidase activity|nucleus|cytoplasm|mitochondrion|cytosol|epidermis development|extracellular matrix|keratinization|keratin filament|extracellular exosome|cornification|execution phase of apoptosis|cysteine-type endopeptidase activity involved in execution phase of apoptosis
CASQ1	118.276	231.906	4.64669	0.0200369	-5.64119	0.0392831	0.234317	Down	2.33304	0.274748	0.111552	0.0799846	0.162779	11.3814	34.9802	0.030563	0.246971	0.0945681	0.175572	0.14052	0.214597	0.182139	GeneID:844,Genbank:NM_001231.4,HGNC:HGNC:1512,MIM:114250	calsequestrin 1
CASTOR1	314.887	432.801	196.972	0.455109	-1.13572	0.0212233	0.156238	Down	30.8196	8.07046	11.1431	14.4187	12.2484	11.9294	16.7643	2.98843	7.20484	5.97427	7.03649	16.6237	7.80853	6.20033	GeneID:652968,Genbank:NM_001037666.2,HGNC:HGNC:34423,MIM:617034	cytosolic arginine sensor for mTORC1 subunit 1		GO:0005829,GO:0034618,GO:0042802,GO:1903577,GO:1904262	cytosol|arginine binding|identical protein binding|cellular response to L-arginine|negative regulation of TORC1 signaling
CAV3	6.20931	12.4186	0	0	#NAME?	0.0209995	0.155022	Down	0.0699283	0	0	0	0.0238528	0.672489	1.58372	0	0	0	0	0	0	0	GeneID:859,Genbank:NM_033337.2,HGNC:HGNC:1529,MIM:601253	caveolin 3				hsa04144,hsa04510,hsa05100,hsa05205,hsa05418	Endocytosis|Focal adhesion|Bacterial invasion of epithelial cells|Proteoglycans in cancer|Fluid shear stress and atherosclerosis
CBLN1	11.8737	21.675	2.07232	0.0956089	-3.38671	0.0352145	0.218436	Down	0.0213183	1.96379	0.0448499	0.214387	0.261784	0.0738053	1.21482	0	0.066197	0.126738	0.112943	0.0564966	0	0.0292919	GeneID:869,Genbank:NM_004352.3,HGNC:HGNC:1543,MIM:600432	cerebellin 1 precursor		GO:0005576,GO:0007157,GO:0007268,GO:0007399,GO:0009306,GO:0021707,GO:0030054,GO:0042803,GO:0045211,GO:0051965,GO:0090394,GO:1900454	extracellular region|heterophilic cell-cell adhesion via plasma membrane cell adhesion molecules|chemical synaptic transmission|nervous system development|protein secretion|cerebellar granule cell differentiation|cell junction|protein homodimerization activity|postsynaptic membrane|positive regulation of synapse assembly|negative regulation of excitatory postsynaptic potential|positive regulation…
CBLN2	24.0846	12.4683	35.7009	2.86334	1.5177	0.0279665	0.187917	Up	0.00771439	0.177658	0.0324594	0.0543057	0.434183	0.0534153	0.0338156	0.355728	0.335363	0.0733797	0.132829	0.603105	0.374659	0.45579	GeneID:147381,Genbank:XM_006722394.3,HGNC:HGNC:1544,MIM:600433	cerebellin 2 precursor		GO:0005615,GO:0051965	extracellular space|positive regulation of synapse assembly
CBR3	840.568	1258.87	422.262	0.335429	-1.57592	7.94801e-08	2.22604e-05	Down	52.6367	29.28	48.338	53.9568	34.6453	62.2948	74.2827	8.62668	17.935	24.4035	32.3804	20.8424	12.4336	17.5694	GeneID:874,Genbank:XM_011529772.2,HGNC:HGNC:1549,MIM:603608	carbonyl reductase 3				hsa00590,hsa00980	Arachidonic acid metabolism|Metabolism of xenobiotics by cytochrome P450
CC2D2B	53.4656	35.4101	71.5212	2.0198	1.01421	0.0305888	0.200722	Up	0.102137	0.274419	0.0972071	0.264122	0.218991	0.258188	0.175888	0.91953	0.324705	0.375892	0.380071	0.206232	0.48367	0.287362	GeneID:387707,Genbank:XM_024447997.1,HGNC:HGNC:31666	coiled-coil and C2 domain containing 2B
CCBE1	61.4283	82.945	39.9116	0.481181	-1.05535	0.00238147	0.0359533	Down	0.817639	0.73482	0.468501	0.354306	0.462566	0.652062	0.815888	0.528765	0.237377	0.474233	0.343375	0.149742	0.415084	0.146141	GeneID:147372,Genbank:XM_024451091.1,HGNC:HGNC:29426,MIM:612753	collagen and calcium binding EGF domains 1		GO:0001946,GO:0002020,GO:0002040,GO:0003016,GO:0005509,GO:0005518,GO:0005578,GO:0005581,GO:0005615,GO:0010575,GO:0010595,GO:0010954,GO:0030324,GO:0045766,GO:0048845,GO:1900748,GO:1901492	lymphangiogenesis|protease binding|sprouting angiogenesis|respiratory system process|calcium ion binding|collagen binding|proteinaceous extracellular matrix|collagen trimer|extracellular space|positive regulation of vascular endothelial growth factor production|positive regulation of endothelial cell migration|positive regulation of protein processing|lung development|positive regulation of angio…
CCDC33	6.09866	2.93367	9.26365	3.15769	1.65887	0.0321429	0.206306	Up	0.00665003	0.0306293	0.0209857	0.0535007	0.0272202	0.0153485	0	0.0153324	0.0412989	0.0869762	0.12331	0.00881177	0.153794	0.118785	GeneID:80125,Genbank:XM_017022633.1,HGNC:HGNC:26552	coiled-coil domain containing 33
CCDC69	1409.68	891.57	1927.79	2.16224	1.11253	6.02831e-06	0.00058342	Up	9.25494	33.5531	11.0527	10.2287	18.0975	9.49955	16.8868	31.1448	48.3237	32.377	34.0433	40.3116	28.2204	40.4159	GeneID:26112,Genbank:NM_015621.2,HGNC:HGNC:24487	coiled-coil domain containing 69		GO:0005737,GO:0030496,GO:0051233,GO:0051255	cytoplasm|midbody|spindle midzone|spindle midzone assembly
CCDC78	18.7777	8.43594	29.1195	3.45184	1.78736	0.000261628	0.00795428	Up	0.103407	0.238139	0.0407904	0.155986	0.132272	0.0895	0.113319	0.566238	0.341163	0.599387	0.428002	0.530957	0.388613	0.372969	GeneID:124093,Genbank:XM_017022929.1,HGNC:HGNC:14153,MIM:614666	coiled-coil domain containing 78		GO:0003009,GO:0005814,GO:0016529,GO:0030030,GO:0042383,GO:0048471,GO:0098535,GO:0098536	skeletal muscle contraction|centriole|sarcoplasmic reticulum|cell projection organization|sarcolemma|perinuclear region of cytoplasm|de novo centriole assembly involved in multi-ciliated epithelial cell differentiation|deuterosome
CCDC88A	941.156	606.14	1276.17	2.10541	1.0741	9.44345e-06	0.000797087	Up	1.66035	4.7098	1.95331	2.33846	3.97161	2.88619	2.79574	6.47987	7.22055	6.00705	6.48102	3.13665	8.4922	8.7577	GeneID:55704,Genbank:XM_011532967.3,HGNC:HGNC:25523,MIM:609736	coiled-coil domain containing 88A		GO:0001932,GO:0003779,GO:0005783,GO:0005794,GO:0005813,GO:0005814,GO:0005829,GO:0005886,GO:0006260,GO:0006275,GO:0008017,GO:0010975,GO:0016020,GO:0016477,GO:0030027,GO:0030032,GO:0030705,GO:0031122,GO:0031410,GO:0031929,GO:0032148,GO:0032956,GO:0035091,GO:0036064,GO:0042127,GO:0042803,GO:0043422,GO:0045724,GO:0051959,GO:0061024,GO:1903566	regulation of protein phosphorylation|actin binding|endoplasmic reticulum|Golgi apparatus|centrosome|centriole|cytosol|plasma membrane|DNA replication|regulation of DNA replication|microtubule binding|regulation of neuron projection development|membrane|cell migration|lamellipodium|lamellipodium assembly|cytoskeleton-dependent intracellular transport|cytoplasmic microtubule organization|cytoplasm…
CCDC92B	18.9962	26.0052	11.9872	0.460955	-1.1173	0.0202677	0.151937	Down	0.342077	0.233873	0.314855	0.376259	0.24066	0.357754	0.292866	0.0369702	0.298745	0.279628	0.283172	0.0708244	0.0741669	0.102817	GeneID:101928991,Genbank:NM_001355573.1,HGNC:HGNC:52279	coiled-coil domain containing 92B		GO:0005829,GO:0016020,GO:0042803,GO:0070062	cytosol|membrane|protein homodimerization activity|extracellular exosome
CCDC9B	502.21	706.294	298.126	0.4221	-1.24434	0.000793622	0.0169205	Down	12.5609	3.74774	5.96583	5.80145	8.45616	6.40999	9.87796	2.94325	5.61304	2.87346	4.71096	3.77044	2.6593	2.75823	GeneID:388115,Genbank:NM_207380.2,HGNC:HGNC:33488	coiled-coil domain containing 9B		GO:0003723	RNA binding
CCL20	55.3401	25.7295	84.9507	3.30169	1.72321	0.0121032	0.107665	Up	0.184953	3.40749	2.20494	3.03796	2.6497	0.213439	0.743171	10.945	0.861465	4.69142	2.20471	3.0226	10.2657	12.6218	GeneID:6364,Genbank:NM_004591.2,HGNC:HGNC:10619,MIM:601960	C-C motif chemokine ligand 20				hsa04060,hsa04062,hsa04657,hsa04668,hsa05323	Cytokine-cytokine receptor interaction|Chemokine signaling pathway|IL-17 signaling pathway|TNF signaling pathway|Rheumatoid arthritis
CCL22	114.352	161.274	67.4301	0.41811	-1.25805	0.000390226	0.0105304	Down	2.95308	4.97767	3.89232	1.78901	2.07529	2.3609	4.17193	0.389652	2.87247	1.33257	1.74359	1.22577	1.76909	1.27106	GeneID:6367,Genbank:NM_002990.4,HGNC:HGNC:10621,MIM:602957	C-C motif chemokine ligand 22				hsa04060,hsa04062,hsa04625	Cytokine-cytokine receptor interaction|Chemokine signaling pathway|C-type lectin receptor signaling pathway
CCL25	3.70288	1.34162	6.06413	4.52001	2.17633	0.0418978	0.244056	Up	0.0430789	0.396833	0	0	0	0.0497139	0	0.198647	0.535069	0.204885	0.570574	0.285414	0.149442	0.355149	GeneID:6370,Genbank:XM_011528177.2,HGNC:HGNC:10624,MIM:602565	C-C motif chemokine ligand 25				hsa04060,hsa04062,hsa04672	Cytokine-cytokine receptor interaction|Chemokine signaling pathway|Intestinal immune network for IgA production
CCL28	90.0005	128.902	51.099	0.396418	-1.3349	0.00269775	0.0391793	Down	1.15053	3.4331	2.62873	1.09483	1.37991	1.48478	1.26083	0.270974	1.2677	0.882576	1.24531	0.606538	0.743884	0.57795	GeneID:56477,Genbank:NM_001301874.1,HGNC:HGNC:17700,MIM:605240	C-C motif chemokine ligand 28				hsa04060,hsa04062,hsa04672	Cytokine-cytokine receptor interaction|Chemokine signaling pathway|Intestinal immune network for IgA production
CCPG1	1554.13	1034.8	2073.46	2.00373	1.00269	4.43156e-05	0.00221998	Up	4.50611	15.2184	5.51869	8.99807	9.78125	8.79131	6.94639	18.9809	26.0541	14.7403	18.5236	12.6656	17.5182	21.2901	GeneID:9236,Genbank:NM_001204451.1,HGNC:HGNC:24227,MIM:611326	cell cycle progression 1		GO:0007049,GO:0016021,GO:2001106	cell cycle|integral component of membrane|regulation of Rho guanyl-nucleotide exchange factor activity
CCR10	15.0738	9.1005	21.0471	2.31274	1.2096	0.045797	0.258333	Up	0.125185	1.34537	0.131684	0.419641	0.384311	0.240777	0.457286	0.817782	1.87882	0.545769	0.82903	1.93526	0.43427	1.08938	GeneID:2826,Genbank:NM_016602.2,HGNC:HGNC:4474,MIM:600240	C-C motif chemokine receptor 10				hsa04060,hsa04062,hsa04672	Cytokine-cytokine receptor interaction|Chemokine signaling pathway|Intestinal immune network for IgA production
CCRL2	38.9529	23.2098	54.696	2.35659	1.2367	0.00147907	0.0258173	Up	0.280182	1.87707	0.4019	0.563529	0.703752	0.323336	0.614082	2.73079	2.05639	1.12056	1.65307	1.21504	1.26649	1.95988	GeneID:9034,Genbank:XM_011534209.1,HGNC:HGNC:1612,MIM:608379	C-C motif chemokine receptor like 2		GO:0004950,GO:0005886,GO:0005887,GO:0006935,GO:0006954,GO:0007186,GO:0042379,GO:0048020	chemokine receptor activity|plasma membrane|integral component of plasma membrane|chemotaxis|inflammatory response|G-protein coupled receptor signaling pathway|chemokine receptor binding|CCR chemokine receptor binding
CD164L2	119.449	168.681	70.2162	0.416266	-1.26442	9.53661e-05	0.00387438	Down	6.21526	5.73266	7.70538	3.95431	4.38072	6.62362	6.70682	0.511786	4.48022	2.56387	2.22601	5.63051	2.16342	1.61213	GeneID:388611,Genbank:XM_011541441.1,HGNC:HGNC:32043	CD164 molecule like 2		GO:0016021,GO:0031410	integral component of membrane|cytoplasmic vesicle
CD180	156.877	74.4257	239.328	3.21566	1.68511	0.00680527	0.073222	Up	0.289092	7.80191	0.380124	0.690471	1.36822	0.250214	0.435607	5.39477	11.4454	4.76929	4.71444	3.30396	3.51003	4.74181	GeneID:4064,Genbank:NM_005582.2,HGNC:HGNC:6726,MIM:602226	CD180 molecule		GO:0002224,GO:0002322,GO:0004872,GO:0005887,GO:0006954,GO:0031666,GO:0045087,GO:0071222	toll-like receptor signaling pathway|B cell proliferation involved in immune response|receptor activity|integral component of plasma membrane|inflammatory response|positive regulation of lipopolysaccharide-mediated signaling pathway|innate immune response|cellular response to lipopolysaccharide
CD19	151.138	32.079	270.197	8.42287	3.07431	3.57738e-07	7.7702e-05	Up	0.0238558	4.7247	0.200753	0.47981	0.78118	0.11012	0.10457	3.41013	16.9264	5.81475	8.3731	8.88258	5.07571	8.03071	GeneID:930,Genbank:XM_006721103.3,HGNC:HGNC:1633,MIM:107265	CD19 molecule				hsa04151,hsa04640,hsa04662,hsa05169,hsa05340	PI3K-Akt signaling pathway|Hematopoietic cell lineage|B cell receptor signaling pathway|Epstein-Barr virus infection|Primary immunodeficiency
CD1A	121.69	181.967	61.4122	0.337491	-1.56708	8.97346e-07	0.000145969	Down	4.20082	4.22584	5.07443	2.7622	5.14905	6.0731	5.43822	0.0798253	4.58699	1.61919	3.69909	1.7739	0.42704	0.507431	GeneID:909,Genbank:NM_001320652.1,HGNC:HGNC:1634,MIM:188370	CD1a molecule		GO:0002250,GO:0005886,GO:0005887,GO:0006955,GO:0010008,GO:0030881,GO:0030883,GO:0030884,GO:0045121,GO:0048007,GO:0050776,GO:0071723	adaptive immune response|plasma membrane|integral component of plasma membrane|immune response|endosome membrane|beta-2-microglobulin binding|endogenous lipid antigen binding|exogenous lipid antigen binding|membrane raft|antigen processing and presentation, exogenous lipid antigen via MHC class Ib|regulation of immune response|lipopeptide binding	hsa04530,hsa04640	Tight junction|Hematopoietic cell lineage
CD1C	123.675	177.851	69.4986	0.390769	-1.35561	0.000350364	0.00984267	Down	6.32855	3.06706	3.24427	3.94747	2.27483	3.67475	4.82832	0.600271	3.57577	1.00012	1.75069	2.73334	1.52843	0.935601	GeneID:911,Genbank:NM_001765.2,HGNC:HGNC:1636,MIM:188340	CD1c molecule		GO:0002250,GO:0002286,GO:0005764,GO:0005886,GO:0005887,GO:0010008,GO:0030881,GO:0030883,GO:0030884,GO:0048007,GO:0050776,GO:0051861,GO:0071723	adaptive immune response|T cell activation involved in immune response|lysosome|plasma membrane|integral component of plasma membrane|endosome membrane|beta-2-microglobulin binding|endogenous lipid antigen binding|exogenous lipid antigen binding|antigen processing and presentation, exogenous lipid antigen via MHC class Ib|regulation of immune response|glycolipid binding|lipopeptide binding	hsa04530,hsa04640	Tight junction|Hematopoietic cell lineage
CD1E	59.6088	90.0635	29.1541	0.323706	-1.62724	2.9706e-05	0.00167413	Down	2.44987	1.0884	1.88712	1.49374	1.50024	1.959	3.00181	0.266856	1.91678	0.344044	0.715391	0.971318	0.267673	0.45059	GeneID:913,Genbank:XM_011510134.3,HGNC:HGNC:1638,MIM:188411	CD1e molecule		GO:0000139,GO:0002250,GO:0005769,GO:0005770,GO:0005886,GO:0005887,GO:0006955,GO:0030881,GO:0030883,GO:0030884,GO:0043202,GO:0048007,GO:0071723	Golgi membrane|adaptive immune response|early endosome|late endosome|plasma membrane|integral component of plasma membrane|immune response|beta-2-microglobulin binding|endogenous lipid antigen binding|exogenous lipid antigen binding|lysosomal lumen|antigen processing and presentation, exogenous lipid antigen via MHC class Ib|lipopeptide binding	hsa04530,hsa04640	Tight junction|Hematopoietic cell lineage
CD207	258.232	381.189	135.275	0.354876	-1.49461	0.000532218	0.012902	Down	10.7266	4.94056	7.62299	4.48476	5.2377	10.6828	6.20141	0.253157	7.8418	3.81617	5.19068	2.30551	0.273466	0.812367	GeneID:50489,Genbank:XM_011532876.2,HGNC:HGNC:17935,MIM:604862	CD207 molecule
CD22	83.61	49.0408	118.179	2.40982	1.26892	0.00433237	0.0545159	Up	0.519889	2.44897	0.480589	0.617884	1.32196	0.418155	0.431611	1.4166	4.35383	1.66714	1.94056	2.69293	2.84189	1.32045	GeneID:933,Genbank:NM_001278417.1,HGNC:HGNC:1643,MIM:107266	CD22 molecule				hsa04514,hsa04640,hsa04662	Cell adhesion molecules (CAMs)|Hematopoietic cell lineage|B cell receptor signaling pathway
CD27	582.571	79.5965	1085.55	13.6381	3.76957	1.5684e-05	0.00112282	Up	0.34653	8.32619	0.631831	1.99799	1.84396	0.666503	1.34178	8.65544	61.0828	14.2012	30.5982	56.7542	7.66684	38.0595	GeneID:939,Genbank:XM_017020232.1,HGNC:HGNC:11922,MIM:186711	CD27 molecule				hsa04060	Cytokine-cytokine receptor interaction
CD28	81.0096	50.0939	111.925	2.23431	1.15983	0.00103736	0.0201003	Up	0.217463	1.40851	0.238282	0.446493	0.686141	0.146391	0.516336	0.689404	1.85696	1.00194	1.24811	1.16462	1.21539	1.68074	GeneID:940,Genbank:NM_006139.3,HGNC:HGNC:1653,MIM:186760	CD28 molecule				hsa04514,hsa04660,hsa04672,hsa04940,hsa05162,hsa05320,hsa05322,hsa05323,hsa05330,hsa05332,hsa05416	Cell adhesion molecules (CAMs)|T cell receptor signaling pathway|Intestinal immune network for IgA production|Type I diabetes mellitus|Measles|Autoimmune thyroid disease|Systemic lupus erythematosus|Rheumatoid arthritis|Allograft rejection|Graft-versus-host disease|Viral myocarditis
CD300H	17.0839	5.50942	28.6585	5.20172	2.37899	0.0023134	0.0352831	Up	0	0.567722	0	0.566657	0.216229	0.0406413	0.192966	1.33975	0.984197	1.33995	0.932893	0.606649	3.29857	0.290336	GeneID:100130520,Genbank:XM_011525569.2,MIM:616560	CD300c molecule-like		GO:0002376,GO:0004888,GO:0005886,GO:0005887,GO:0006968,GO:0050776	immune system process|transmembrane signaling receptor activity|plasma membrane|integral component of plasma membrane|cellular defense response|regulation of immune response
CD38	479.928	216.352	743.504	3.43654	1.78096	0.000910776	0.0185014	Up	0.738448	9.25883	1.95634	1.13685	1.20346	0.8101	0.86918	3.39464	16.4332	6.20033	9.5995	6.90987	5.77698	11.374	GeneID:952,Genbank:NM_001775.3,HGNC:HGNC:1667,MIM:107270	CD38 molecule				hsa00760,hsa04020,hsa04640,hsa04921,hsa04970,hsa04972	Nicotinate and nicotinamide metabolism|Calcium signaling pathway|Hematopoietic cell lineage|Oxytocin signaling pathway|Salivary secretion|Pancreatic secretion
CD48	228.474	150.639	306.308	2.0334	1.02389	0.0377912	0.227918	Up	2.10657	13.2962	2.05178	2.64155	6.36059	2.43103	2.99252	5.8763	11.5885	6.55559	7.16476	16.9894	8.20993	11.8638	GeneID:962,Genbank:NM_001778.3,HGNC:HGNC:1683,MIM:109530	CD48 molecule		GO:0002819,GO:0004872,GO:0005886,GO:0005887,GO:0006952,GO:0016020,GO:0031225,GO:0045121,GO:0050900,GO:0070062	regulation of adaptive immune response|receptor activity|plasma membrane|integral component of plasma membrane|defense response|membrane|anchored component of membrane|membrane raft|leukocyte migration|extracellular exosome	hsa04650	Natural killer cell mediated cytotoxicity
CD53	799.052	482.165	1115.94	2.31443	1.21066	0.0153195	0.126759	Up	5.51276	34.1459	5.54024	6.53314	14.0508	5.43949	8.91586	15.2618	45.5314	20.0296	18.6746	46.7345	23.0577	27.6518	GeneID:963,Genbank:XM_024451057.1,HGNC:HGNC:1686,MIM:151525	CD53 molecule
CD69	163.712	38.3413	289.082	7.5397	2.91451	0.0033097	0.045352	Up	2.13711	2.99578	0.488706	0.778689	1.10931	0.643374	1.18796	28.7429	2.50055	9.90637	1.92807	9.84983	5.3006	16.342	GeneID:969,Genbank:NM_001781.2,HGNC:HGNC:1694,MIM:107273	CD69 molecule
CD72	36.7812	19.5622	54.0002	2.76044	1.4649	0.000208076	0.00691987	Up	0.301803	1.27423	0.423293	0.640738	1.30399	0.696573	0.661469	1.54631	2.65526	1.555	1.37686	3.68807	2.71434	1.98127	GeneID:971,Genbank:NM_001782.2,HGNC:HGNC:1696,MIM:107272	CD72 molecule				hsa04662	B cell receptor signaling pathway
CD79A	2262.09	300.419	4223.76	14.0595	3.81348	1.22871e-06	0.000184656	Up	0.371376	83.2451	1.17196	7.0545	10.5987	1.4762	0.994833	63.5052	417.581	122.903	257.692	358.03	68.0896	227.812	GeneID:973,Genbank:NM_001783.3,HGNC:HGNC:1698,MIM:112205	CD79a molecule				hsa04662,hsa05340	B cell receptor signaling pathway|Primary immunodeficiency
CD79B	183.282	78.6075	287.956	3.66322	1.87311	0.000230019	0.00733085	Up	0.691593	15.4117	0.855875	1.80011	4.16303	2.11265	1.64953	8.9576	26.3386	9.43236	15.0332	17.9509	9.54955	14.7012	GeneID:974,Genbank:NM_021602.3,HGNC:HGNC:1699,MIM:147245	CD79b molecule				hsa04662	B cell receptor signaling pathway
CDC42BPG	1272.41	1700.72	844.101	0.496321	-1.01066	9.84575e-05	0.00397377	Down	19.1685	8.14709	18.9864	14.6663	17.4728	20.9023	19.4632	2.52811	10.4947	11.5567	13.8417	8.07191	9.21466	11.3214	GeneID:55561,Genbank:XM_011545156.3,HGNC:HGNC:29829,MIM:613991	CDC42 binding protein kinase gamma		GO:0000287,GO:0004674,GO:0005524,GO:0005815,GO:0005829,GO:0006468,GO:0031252,GO:0031532,GO:0035556	magnesium ion binding|protein serine/threonine kinase activity|ATP binding|microtubule organizing center|cytosol|protein phosphorylation|cell leading edge|actin cytoskeleton reorganization|intracellular signal transduction
CDCA7	293.145	417.794	168.496	0.403298	-1.31008	3.80839e-07	7.97421e-05	Down	7.01988	7.04088	7.26769	6.53934	9.60324	15.5413	8.60381	2.53425	4.76112	5.84267	6.04352	2.81503	2.15751	3.19824	GeneID:83879,Genbank:NM_031942.4,HGNC:HGNC:14628,MIM:609937	cell division cycle associated 7		GO:0005634,GO:0005654,GO:0005829,GO:0006351,GO:0006355,GO:0006915,GO:0042127	nucleus|nucleoplasm|cytosol|transcription, DNA-templated|regulation of transcription, DNA-templated|apoptotic process|regulation of cell proliferation
CDH11	1450.43	794.311	2106.55	2.65204	1.4071	0.000676421	0.0151559	Up	1.52757	10.1532	2.13053	8.66854	10.6143	5.00522	5.89639	29.591	17.3641	17.3115	10.9472	8.62067	25.4786	14.4207	GeneID:1009,Genbank:NM_001330576.1,HGNC:HGNC:1750,MIM:600023	cadherin 11		GO:0001501,GO:0001503,GO:0005509,GO:0005737,GO:0005886,GO:0007155,GO:0007156,GO:0016021,GO:0021957,GO:0034332,GO:0070062	skeletal system development|ossification|calcium ion binding|cytoplasm|plasma membrane|cell adhesion|homophilic cell adhesion via plasma membrane adhesion molecules|integral component of membrane|corticospinal tract morphogenesis|adherens junction organization|extracellular exosome
CDH16	29.3161	55.462	3.17032	0.057162	-4.1288	0.00443437	0.0550499	Down	3.17355	0.0803131	0.99048	1.36777	0.107061	0.261595	1.03187	0.38193	0	0	0	0	0.0403263	0.023959	GeneID:1014,Genbank:NM_001204746.1,HGNC:HGNC:1755,MIM:603118	cadherin 16		GO:0005509,GO:0005887,GO:0007155,GO:0007156,GO:0007267,GO:0007399,GO:0016323,GO:0016339,GO:0070062	calcium ion binding|integral component of plasma membrane|cell adhesion|homophilic cell adhesion via plasma membrane adhesion molecules|cell-cell signaling|nervous system development|basolateral plasma membrane|calcium-dependent cell-cell adhesion via plasma membrane cell adhesion molecules|extracellular exosome
CDH3	2151.23	1296.88	3005.59	2.31755	1.2126	0.000210398	0.0069699	Up	8.62228	30.0423	17.8428	17.1054	16.7438	20.2535	10.9055	33.5893	32.216	56.6584	38.0929	24.9545	80.1023	42.7664	GeneID:1001,Genbank:NM_001317195.1,HGNC:HGNC:1762,MIM:114021	cadherin 3				hsa04514	Cell adhesion molecules (CAMs)
CDH8	6.2876	2.54005	10.0351	3.95076	1.98213	0.00855914	0.0856614	Up	0.00834367	0.0240187	0.0175536	0.00419539	0.00426909	0.00481438	0.018287	0.120233	0.0453398	0.0396827	0.0386787	0.0165839	0.086833	0.0114644	GeneID:1006,Genbank:XM_005255760.4,HGNC:HGNC:1767,MIM:603008	cadherin 8		GO:0005509,GO:0005886,GO:0007155,GO:0007156,GO:0009409,GO:0016021,GO:0034332,GO:0035249,GO:0042802,GO:0043083,GO:0043679	calcium ion binding|plasma membrane|cell adhesion|homophilic cell adhesion via plasma membrane adhesion molecules|response to cold|integral component of membrane|adherens junction organization|synaptic transmission, glutamatergic|identical protein binding|synaptic cleft|axon terminus
CDHR1	1736.24	2390.63	1081.85	0.452537	-1.14389	0.0155474	0.127844	Down	7.39271	8.55703	10.2104	18.2329	32.2718	34.8766	13.9991	2.2439	10.8474	17.7716	16.7148	6.78965	3.16003	4.29513	GeneID:92211,Genbank:NM_001171971.2,HGNC:HGNC:14550,MIM:609502	cadherin related family member 1		GO:0005509,GO:0005887,GO:0007156,GO:0008594,GO:0035845,GO:0042622,GO:0045494	calcium ion binding|integral component of plasma membrane|homophilic cell adhesion via plasma membrane adhesion molecules|photoreceptor cell morphogenesis|photoreceptor cell outer segment organization|photoreceptor outer segment membrane|photoreceptor cell maintenance
CDHR4	11.7978	19.4548	4.14088	0.212846	-2.23212	0.00024487	0.00763309	Down	0.430062	0.238432	0.502652	0.3524	0.130396	0.183815	0.488744	0.0918109	0.0741898	0.0757551	0.0210967	0.189955	0.0552554	0.0437716	GeneID:389118,Genbank:XM_011533701.2,HGNC:HGNC:34527	cadherin related family member 4		GO:0005509,GO:0005887,GO:0007155,GO:0007156,GO:0007267,GO:0007399	calcium ion binding|integral component of plasma membrane|cell adhesion|homophilic cell adhesion via plasma membrane adhesion molecules|cell-cell signaling|nervous system development
CDK14	377.424	173.193	581.656	3.35843	1.74779	3.30012e-11	3.81267e-08	Up	0.181037	1.19266	0.255994	0.74316	0.908065	0.479489	0.416297	2.69258	2.5435	1.70439	1.70598	1.81292	1.99045	2.43856	GeneID:5218,Genbank:XM_011516306.3,HGNC:HGNC:8883,MIM:610679	cyclin dependent kinase 14		GO:0000086,GO:0000308,GO:0004693,GO:0005524,GO:0005634,GO:0005737,GO:0005829,GO:0005886,GO:0016055,GO:0030332,GO:0051301,GO:0060828	G2/M transition of mitotic cell cycle|cytoplasmic cyclin-dependent protein kinase holoenzyme complex|cyclin-dependent protein serine/threonine kinase activity|ATP binding|nucleus|cytoplasm|cytosol|plasma membrane|Wnt signaling pathway|cyclin binding|cell division|regulation of canonical Wnt signaling pathway	hsa05202	Transcriptional misregulation in cancer
CDKN2A	54.6461	29.0567	80.2355	2.76135	1.46537	1.50423e-05	0.00109568	Up	0.198576	0.914619	0.466918	0.434636	0.358598	0.1348	0.153609	1.17153	0.83424	0.819434	1.16034	1.39303	1.24266	1.42844	GeneID:1029,Genbank:XM_011517679.1,HGNC:HGNC:1787,MIM:600160	cyclin dependent kinase inhibitor 2A				hsa01522,hsa01524,hsa04110,hsa04115,hsa04218,hsa04934,hsa05163,hsa05166,hsa05200,hsa05203,hsa05206,hsa05212,hsa05214,hsa05218,hsa05219,hsa05220,hsa05223,hsa05225	Endocrine resistance|Platinum drug resistance|Cell cycle|p53 signaling pathway|Cellular senescence|Cushing syndrome|Human cytomegalovirus infection|Human T-cell leukemia virus 1 infection|Pathways in cancer|Viral carcinogenesis|MicroRNAs in cancer|Pancreatic cancer|Glioma|Melanoma|Bladder cancer|Chronic myeloid leukemia|Non-small cell lung cancer|Hepatocellular carcinoma
CDON	311.054	474.964	147.144	0.3098	-1.69059	3.23696e-06	0.00037397	Down	1.50213	1.96395	2.82656	2.59391	4.40321	6.08446	3.47588	1.53159	1.88618	0.82542	1.66456	0.444079	0.865024	0.509822	GeneID:50937,Genbank:XM_017017873.1,HGNC:HGNC:17104,MIM:608707	cell adhesion associated, oncogene regulated		GO:0001708,GO:0002088,GO:0005886,GO:0005887,GO:0007155,GO:0007224,GO:0007520,GO:0009952,GO:0010172,GO:0014816,GO:0021987,GO:0043410,GO:0043497,GO:0045663,GO:0045666,GO:0045944,GO:0048643,GO:0051057,GO:0051149,GO:0060059,GO:2000179	cell fate specification|lens development in camera-type eye|plasma membrane|integral component of plasma membrane|cell adhesion|smoothened signaling pathway|myoblast fusion|anterior/posterior pattern specification|embryonic body morphogenesis|skeletal muscle satellite cell differentiation|cerebral cortex development|positive regulation of MAPK cascade|regulation of protein heterodimerization acti…	hsa04340	Hedgehog signaling pathway
CDRT1	89.422	120.284	58.5596	0.486843	-1.03847	0.0049518	0.0589781	Down	2.55769	0.981702	2.47349	1.2999	1.18201	2.12644	1.98914	0.459716	0.960733	1.58596	1.14742	0.947497	0.985853	0.944713	GeneID:374286,Genbank:NM_001282540.1,HGNC:HGNC:14379,MIM:604596	CMT1A duplicated region transcript 1		GO:0000209,GO:0004842,GO:0005829,GO:0043687	protein polyubiquitination|ubiquitin-protein transferase activity|cytosol|post-translational protein modification
CEACAM21	58.0242	21.9366	94.1118	4.29017	2.10103	0.00136644	0.0244973	Up	0.0505885	0.604356	0.0532146	0.108108	0.161774	0.0656776	0.0970166	0.225985	1.69849	0.458644	0.929676	0.594922	0.394858	0.964449	GeneID:90273,Genbank:XM_024451760.1,HGNC:HGNC:28834	carcinoembryonic antigen related cell adhesion molecule 21		GO:0016021	integral component of membrane
CEACAM5	2045.79	2771.56	1320.02	0.476274	-1.07014	0.0152996	0.126652	Down	49.7264	57.2586	76.1877	31.5254	31.2843	23.5765	37.5655	6.72424	34.6544	15.4914	30.8831	34.9943	6.54148	38.905	GeneID:1048,Genbank:NM_004363.5,HGNC:HGNC:1817,MIM:114890	carcinoembryonic antigen related cell adhesion molecule 5		GO:0005576,GO:0005886,GO:0005887,GO:0006501,GO:0010832,GO:0016323,GO:0031225,GO:0034109,GO:0034235,GO:0042802,GO:0042803,GO:0043066,GO:0050900,GO:0070062,GO:0071575,GO:2000811	extracellular region|plasma membrane|integral component of plasma membrane|C-terminal protein lipidation|negative regulation of myotube differentiation|basolateral plasma membrane|anchored component of membrane|homotypic cell-cell adhesion|GPI anchor binding|identical protein binding|protein homodimerization activity|negative regulation of apoptotic process|leukocyte migration|extracellular exoso…
CEBPA	640.081	883.026	397.136	0.449744	-1.15282	1.50233e-06	0.000213619	Down	16.7115	15.5169	18.7205	18.9487	20.5939	27.7782	19.027	5.23137	15.2551	9.52448	11.446	12.9151	6.41096	7.40097	GeneID:1050,Genbank:NM_004364.4,HGNC:HGNC:1833,MIM:116897	CCAAT enhancer binding protein alpha	TF_bZIP			hsa04932,hsa05200,hsa05202,hsa05221	Non-alcoholic fatty liver disease (NAFLD)|Pathways in cancer|Transcriptional misregulation in cancer|Acute myeloid leukemia
CEBPD	833.647	518.494	1148.8	2.21565	1.14773	0.0149432	0.124819	Up	20.374	36.2174	19.3801	23.0763	24.161	31.6047	16.5521	107.152	27.7025	91.1267	26.3805	66.5303	30.5167	53.024	GeneID:1052,Genbank:NM_005195.3,HGNC:HGNC:1835,MIM:116898	CCAAT enhancer binding protein delta	TF_bZIP	GO:0000978,GO:0001077,GO:0005654,GO:0006366,GO:0019221	RNA polymerase II proximal promoter sequence-specific DNA binding|transcriptional activator activity, RNA polymerase II proximal promoter sequence-specific DNA binding|nucleoplasm|transcription from RNA polymerase II promoter|cytokine-mediated signaling pathway
CEL	51.7529	76.5747	26.931	0.351696	-1.5076	0.0340217	0.213813	Down	4.65581	1.15237	1.48756	1.13771	1.06864	1.70728	1.35898	0.351129	0.979568	0.439759	1.23907	0.605397	0.830197	0.717443	GeneID:1056,Genbank:NM_001807.4,HGNC:HGNC:1848,MIM:114840	carboxyl ester lipase		GO:0003824,GO:0004771,GO:0004806,GO:0005576,GO:0005615,GO:0005737,GO:0006629,GO:0006707,GO:0008201,GO:0009062,GO:0016787,GO:0018350,GO:0030157,GO:0030299,GO:0044241,GO:0044258,GO:0047372,GO:0052689,GO:0070062	catalytic activity|sterol esterase activity|triglyceride lipase activity|extracellular region|extracellular space|cytoplasm|lipid metabolic process|cholesterol catabolic process|heparin binding|fatty acid catabolic process|hydrolase activity|protein esterification|pancreatic juice secretion|intestinal cholesterol absorption|lipid digestion|intestinal lipid catabolic process|acylglycerol lipase ac…	hsa00100,hsa00561,hsa04972,hsa04975	Steroid biosynthesis|Glycerolipid metabolism|Pancreatic secretion|Fat digestion and absorption
CEP128	185.23	112.841	257.619	2.28303	1.19095	0.000165151	0.00583712	Up	0.33823	1.32037	0.260333	0.335992	0.400987	0.623567	0.501739	0.960521	2.11974	1.31437	1.79739	1.07672	0.825145	1.22419	GeneID:145508,Genbank:XM_011536491.2,HGNC:HGNC:20359	centrosomal protein 128		GO:0000922,GO:0005814,GO:0008104,GO:0120103	spindle pole|centriole|protein localization|centriolar subdistal appendage
CERCAM	1199.1	754.287	1643.91	2.17942	1.12394	9.42491e-05	0.00385638	Up	2.64243	9.29593	3.91061	11.335	13.8838	6.55099	7.6188	25.4622	18.2495	16.3052	15.1339	13.7159	25.9932	14.3728	GeneID:51148,Genbank:XM_017014794.2,HGNC:HGNC:23723,MIM:616626	cerebral endothelial cell adhesion molecule		GO:0005788,GO:0005886,GO:0006928,GO:0007155,GO:0007159	endoplasmic reticulum lumen|plasma membrane|movement of cell or subcellular component|cell adhesion|leukocyte cell-cell adhesion
CES1	133.74	201.724	65.7566	0.325973	-1.61718	0.0348478	0.216963	Down	13.7447	2.07854	3.17375	4.14929	5.38327	10.624	1.29994	0.713471	5.88546	2.17696	4.09861	0.341702	0.805114	1.31101	GeneID:1066,Genbank:NM_001266.4,HGNC:HGNC:1863,MIM:114835	carboxylesterase 1		GO:0004771,GO:0005783,GO:0005788,GO:0005829,GO:0006695,GO:0006805,GO:0008152,GO:0009636,GO:0030855,GO:0047374,GO:0051791,GO:0052689,GO:0090122	sterol esterase activity|endoplasmic reticulum|endoplasmic reticulum lumen|cytosol|cholesterol biosynthetic process|xenobiotic metabolic process|metabolic process|response to toxic substance|epithelial cell differentiation|methylumbelliferyl-acetate deacetylase activity|medium-chain fatty acid metabolic process|carboxylic ester hydrolase activity|cholesterol ester hydrolysis involved in cholester…	hsa00983	Drug metabolism - other enzymes
CES2	2530.48	3986.15	1074.82	0.269639	-1.8909	0.00285556	0.0406665	Down	110.734	28.1036	75.2661	46.1911	22.2337	35.9549	55.9999	16.9313	16.4055	20.8143	20.6246	12.3936	13.9285	17.0543	GeneID:8824,Genbank:NM_003869.5,HGNC:HGNC:1864,MIM:605278	carboxylesterase 2				hsa00983	Drug metabolism - other enzymes
CFAP54	150.622	29.1752	272.069	9.32534	3.22116	0.000220976	0.00722963	Up	0.0646832	0.376785	0.0960577	0.110965	0.136276	0.0614729	0.045866	0.750058	3.50309	0.859567	1.16917	0.705846	0.34758	1.82458	GeneID:144535,Genbank:XM_011539069.3,HGNC:HGNC:26456	cilia and flagella associated protein 54		GO:0005930,GO:0007283,GO:0030154,GO:0060271,GO:0060294	axoneme|spermatogenesis|cell differentiation|cilium assembly|cilium movement involved in cell motility
CFAP57	9.5655	5.66945	13.4615	2.3744	1.24756	0.0465724	0.260106	Up	0.00898099	0.0620481	0.0566832	0.063222	0.110284	0.0207285	0.0787354	0.103534	0.195212	0.128141	0.130847	0.0952037	0.270012	0.135741	GeneID:149465,Genbank:NM_001195831.2,HGNC:HGNC:26485,MIM:614259	cilia and flagella associated protein 57
CFB	1182.92	552.206	1813.63	3.28433	1.7156	0.000379337	0.010358	Up	4.32749	23.2994	7.33746	12.9962	21.2319	9.37232	9.48467	84.7862	36.3858	43.9122	32.8198	21.3921	58.1064	30.192	GeneID:629,Genbank:NM_001710.5,HGNC:HGNC:1037,MIM:138470	complement factor B				hsa04610,hsa05150	Complement and coagulation cascades|Staphylococcus aureus infection
CFI	563.754	345.625	781.884	2.26223	1.17775	4.5887e-05	0.00227405	Up	2.99667	16.9858	6.97559	5.65779	8.9424	6.8272	5.21193	21.775	12.0367	15.9303	20.8695	13.2702	28.5933	18.4092	GeneID:3426,Genbank:XM_017008165.2,HGNC:HGNC:5394,MIM:217030	complement factor I				hsa04610,hsa05150	Complement and coagulation cascades|Staphylococcus aureus infection
CGAS	94.4979	59.382	129.614	2.18271	1.12612	0.000950629	0.0190797	Up	1.26751	4.94239	1.81814	1.39054	1.59184	1.363	1.23117	6.57535	5.05395	5.37751	4.19698	1.64137	4.23045	5.3435	GeneID:115004,Genbank:NM_138441.2,HGNC:HGNC:21367,MIM:613973	cyclic GMP-AMP synthase		GO:0002218,GO:0002230,GO:0003677,GO:0003682,GO:0003690,GO:0005524,GO:0005525,GO:0005829,GO:0006974,GO:0009190,GO:0032481,GO:0038001,GO:0045087,GO:0046872,GO:0051607,GO:0061501,GO:0071360,GO:2000774	activation of innate immune response|positive regulation of defense response to virus by host|DNA binding|chromatin binding|double-stranded DNA binding|ATP binding|GTP binding|cytosol|cellular response to DNA damage stimulus|cyclic nucleotide biosynthetic process|positive regulation of type I interferon production|paracrine signaling|innate immune response|metal ion binding|defense response to vi…	hsa04623,hsa05163,hsa05170	Cytosolic DNA-sensing pathway|Human cytomegalovirus infection|Human immunodeficiency virus 1 infection
CHIT1	9.09068	2.13826	16.0431	7.50286	2.90744	5.0575e-05	0.00243384	Up	0.0225011	0.129547	0.0236692	0.0678846	0.0690771	0.0259668	0.0493163	0.103758	0.838437	0.160524	0.655653	0.417419	0.520379	0.494674	GeneID:1118,Genbank:NM_001256125.1,HGNC:HGNC:1936,MIM:600031	chitinase 1		GO:0000272,GO:0004553,GO:0004568,GO:0005576,GO:0005615,GO:0005764,GO:0006032,GO:0006955,GO:0008061,GO:0008843,GO:0009617,GO:0035580,GO:0043312,GO:0044245,GO:1904724	polysaccharide catabolic process|hydrolase activity, hydrolyzing O-glycosyl compounds|chitinase activity|extracellular region|extracellular space|lysosome|chitin catabolic process|immune response|chitin binding|endochitinase activity|response to bacterium|specific granule lumen|neutrophil degranulation|polysaccharide digestion|tertiary granule lumen	hsa00520	Amino sugar and nucleotide sugar metabolism
CHN1	484.375	265.236	703.513	2.6524	1.4073	0.0086498	0.0861021	Up	1.48987	10.9614	1.91364	4.49484	7.43042	3.99972	3.67785	29.3246	11.2005	13.258	9.40956	7.87595	13.7461	9.30899	GeneID:1123,Genbank:NM_001025201.3,HGNC:HGNC:1943,MIM:118423	chimerin 1		GO:0005070,GO:0005096,GO:0005737,GO:0005829,GO:0008045,GO:0035556,GO:0043087,GO:0046872,GO:0046875,GO:0048013,GO:0050770,GO:0051056	SH3/SH2 adaptor activity|GTPase activator activity|cytoplasm|cytosol|motor neuron axon guidance|intracellular signal transduction|regulation of GTPase activity|metal ion binding|ephrin receptor binding|ephrin receptor signaling pathway|regulation of axonogenesis|regulation of small GTPase mediated signal transduction
CHODL	52.8516	76.292	29.4111	0.385507	-1.37517	0.000273844	0.00824432	Down	0.603255	1.04195	1.31673	1.00099	2.46927	1.40974	1.27259	0.278175	0.491717	0.358637	0.878903	1.01918	0.104635	0.683833	GeneID:140578,Genbank:XM_011529457.2,HGNC:HGNC:17807,MIM:607247	chondrolectin
CHP2	82.1693	131.087	33.2518	0.253662	-1.97902	0.00121661	0.0225341	Down	1.56907	0.928464	1.35251	3.83525	6.80171	6.23699	2.57923	0.0502455	2.16544	0.64779	2.36685	0.952936	0.201598	0.119775	GeneID:63928,Genbank:NM_022097.3,HGNC:HGNC:24927	calcineurin like EF-hand protein 2		GO:0005509,GO:0005634,GO:0005737,GO:0005886,GO:0008284,GO:0010922,GO:0015031,GO:0042307,GO:0045944,GO:0070886,GO:0071277	calcium ion binding|nucleus|cytoplasm|plasma membrane|positive regulation of cell proliferation|positive regulation of phosphatase activity|protein transport|positive regulation of protein import into nucleus|positive regulation of transcription from RNA polymerase II promoter|positive regulation of calcineurin-NFAT signaling cascade|cellular response to calcium ion
CHPF	1290.22	763.624	1816.82	2.3792	1.25048	2.47918e-07	5.95164e-05	Up	8.92529	26.4088	10.7131	15.3388	13.0477	12.0657	10.3922	27.1927	41.7697	36.7638	32.4878	29.4399	41.5223	42.813	GeneID:79586,Genbank:NM_024536.5,HGNC:HGNC:24291,MIM:610405	chondroitin polymerizing factor		GO:0000139,GO:0005759,GO:0005829,GO:0016021,GO:0030206,GO:0032580,GO:0046872,GO:0047238,GO:0050510	Golgi membrane|mitochondrial matrix|cytosol|integral component of membrane|chondroitin sulfate biosynthetic process|Golgi cisterna membrane|metal ion binding|glucuronosyl-N-acetylgalactosaminyl-proteoglycan 4-beta-N-acetylgalactosaminyltransferase activity|N-acetylgalactosaminyl-proteoglycan 3-beta-glucuronosyltransferase activity	hsa00532	Glycosaminoglycan biosynthesis - chondroitin sulfate / dermatan sulfate
CHRDL1	798.52	1302	295.037	0.226602	-2.14177	1.14219e-07	3.0599e-05	Down	12.6561	17.5338	24.3417	19.468	15.1225	9.95301	25.5503	10.8634	3.97257	2.81969	4.03367	2.61312	2.81438	4.21884	GeneID:91851,Genbank:NM_001143983.2,HGNC:HGNC:29861,MIM:300350	chordin like 1		GO:0001503,GO:0001654,GO:0005576,GO:0005788,GO:0007399,GO:0030154,GO:0030509,GO:0030514,GO:0043687,GO:0044267,GO:0048749	ossification|eye development|extracellular region|endoplasmic reticulum lumen|nervous system development|cell differentiation|BMP signaling pathway|negative regulation of BMP signaling pathway|post-translational protein modification|cellular protein metabolic process|compound eye development
CHRM1	4.84836	8.85772	0.838999	0.0947196	-3.40019	0.0268785	0.182591	Down	0.0364154	0.754763	0.13407	0.0732421	0.167689	0.168096	0	0	0.141345	0	0	0	0	0	GeneID:1128,Genbank:XM_011544742.2,HGNC:HGNC:1950,MIM:118510	cholinergic receptor muscarinic 1		GO:0003056,GO:0004435,GO:0005886,GO:0005887,GO:0006464,GO:0007165,GO:0007186,GO:0007197,GO:0007205,GO:0007207,GO:0007213,GO:0007271,GO:0007274,GO:0007399,GO:0008144,GO:0008283,GO:0008284,GO:0014069,GO:0016020,GO:0016907,GO:0030054,GO:0030425,GO:0040012,GO:0043270,GO:0043679,GO:0045202,GO:0045211,GO:0046541,GO:0050890,GO:0090316	regulation of vascular smooth muscle contraction|phosphatidylinositol phospholipase C activity|plasma membrane|integral component of plasma membrane|cellular protein modification process|signal transduction|G-protein coupled receptor signaling pathway|adenylate cyclase-inhibiting G-protein coupled acetylcholine receptor signaling pathway|protein kinase C-activating G-protein coupled receptor sign…	hsa04020,hsa04024,hsa04080,hsa04151,hsa04725,hsa04810	Calcium signaling pathway|cAMP signaling pathway|Neuroactive ligand-receptor interaction|PI3K-Akt signaling pathway|Cholinergic synapse|Regulation of actin cytoskeleton
CHRM4	5.59919	2.06328	9.13511	4.42747	2.14648	0.0132446	0.115075	Up	0.0285691	0	0	0.143652	0.0877054	0.164847	0.0626157	0.0988041	0.399204	0.169844	0.454073	0.227137	0.561606	0.392547	GeneID:1132,Genbank:NM_000741.3,HGNC:HGNC:1953,MIM:118495	cholinergic receptor muscarinic 4		GO:0005886,GO:0005887,GO:0007165,GO:0007166,GO:0007186,GO:0007197,GO:0007207,GO:0007213,GO:0007271,GO:0008283,GO:0016907,GO:0030054,GO:0040012,GO:0045202,GO:0045211	plasma membrane|integral component of plasma membrane|signal transduction|cell surface receptor signaling pathway|G-protein coupled receptor signaling pathway|adenylate cyclase-inhibiting G-protein coupled acetylcholine receptor signaling pathway|phospholipase C-activating G-protein coupled acetylcholine receptor signaling pathway|G-protein coupled acetylcholine receptor signaling pathway|synapti…	hsa04080,hsa04725,hsa04810	Neuroactive ligand-receptor interaction|Cholinergic synapse|Regulation of actin cytoskeleton
CHRNA3	68.4723	101.268	35.6768	0.352301	-1.50512	0.0148198	0.124181	Down	0.508284	0.630295	0.562088	1.83491	3.53424	2.70724	1.04261	0.0751222	1.82112	0.325421	0.880357	0.673513	0.150705	0.214891	GeneID:1136,Genbank:NM_001166694.1,HGNC:HGNC:1957,MIM:118503	cholinergic receptor nicotinic alpha 3 subunit		GO:0005886,GO:0005892,GO:0006811,GO:0006940,GO:0007165,GO:0007171,GO:0007271,GO:0007399,GO:0007626,GO:0014056,GO:0014069,GO:0015276,GO:0015464,GO:0016021,GO:0022848,GO:0022850,GO:0030054,GO:0030425,GO:0035095,GO:0042166,GO:0042391,GO:0043025,GO:0044853,GO:0045211,GO:0048814,GO:0060079,GO:0060084,GO:0095500,GO:1905144	plasma membrane|acetylcholine-gated channel complex|ion transport|regulation of smooth muscle contraction|signal transduction|activation of transmembrane receptor protein tyrosine kinase activity|synaptic transmission, cholinergic|nervous system development|locomotory behavior|regulation of acetylcholine secretion, neurotransmission|postsynaptic density|ligand-gated ion channel activity|acetylcho…	hsa04080,hsa04725	Neuroactive ligand-receptor interaction|Cholinergic synapse
CHRNA4	2.28647	4.57293	0	0	#NAME?	0.00170921	0.0288536	Down	0.00841331	0.0678138	0.0265501	0.0423041	0	0.0194183	0.138297	0	0	0	0	0	0	0	GeneID:1137,Genbank:NM_001256573.1,HGNC:HGNC:1958,MIM:118504	cholinergic receptor nicotinic alpha 4 subunit				hsa04080,hsa04725,hsa05033	Neuroactive ligand-receptor interaction|Cholinergic synapse|Nicotine addiction
CHRNB4	36.3105	55.9625	16.6584	0.297672	-1.74821	0.00039615	0.0105868	Down	0.68541	0.215921	0.244865	0.630757	0.363928	0.305944	0.333042	0.00745421	0.321255	0.138389	0.171286	0.188498	0.0149541	0.106616	GeneID:1143,Genbank:XM_011521187.2,HGNC:HGNC:1964,MIM:118509	cholinergic receptor nicotinic beta 4 subunit		GO:0001508,GO:0005886,GO:0005887,GO:0005892,GO:0006811,GO:0006939,GO:0006940,GO:0007165,GO:0007271,GO:0007626,GO:0015276,GO:0015464,GO:0016021,GO:0022848,GO:0030054,GO:0035094,GO:0035095,GO:0035579,GO:0042166,GO:0043005,GO:0043312,GO:0045211,GO:0046928,GO:0046982,GO:0051291,GO:0051971,GO:0060084,GO:0070821	action potential|plasma membrane|integral component of plasma membrane|acetylcholine-gated channel complex|ion transport|smooth muscle contraction|regulation of smooth muscle contraction|signal transduction|synaptic transmission, cholinergic|locomotory behavior|ligand-gated ion channel activity|acetylcholine receptor activity|integral component of membrane|acetylcholine-gated cation-selective cha…	hsa04080,hsa04725	Neuroactive ligand-receptor interaction|Cholinergic synapse
CHRNE	33.0618	13.2302	52.8934	3.99792	1.99925	0.0405279	0.239424	Up	0.163754	0.400687	0.215319	0.308773	0.35609	0.496061	0.246747	4.08231	0.699166	0.997863	0.596448	0.786575	0.686414	1.20939	GeneID:1145,Genbank:NM_000080.3,HGNC:HGNC:1966,MIM:100725	cholinergic receptor nicotinic epsilon subunit		GO:0005886,GO:0005887,GO:0005892,GO:0006810,GO:0006936,GO:0007165,GO:0007271,GO:0007274,GO:0008324,GO:0015276,GO:0015464,GO:0022848,GO:0030054,GO:0035094,GO:0045211	plasma membrane|integral component of plasma membrane|acetylcholine-gated channel complex|transport|muscle contraction|signal transduction|synaptic transmission, cholinergic|neuromuscular synaptic transmission|cation transmembrane transporter activity|ligand-gated ion channel activity|acetylcholine receptor activity|acetylcholine-gated cation-selective channel activity|cell junction|response to n…	hsa04080	Neuroactive ligand-receptor interaction
CHST11	579.894	332.951	826.837	2.48336	1.31229	1.84517e-05	0.00124244	Up	2.40591	8.25078	2.109	3.57665	3.693	1.46871	1.64306	10.9334	8.20159	11.4633	6.67337	4.7358	11.0476	9.39033	GeneID:50515,Genbank:NM_018413.5,HGNC:HGNC:17422,MIM:610128	carbohydrate sulfotransferase 11		GO:0000139,GO:0001537,GO:0002063,GO:0007585,GO:0009791,GO:0016020,GO:0016021,GO:0016051,GO:0030206,GO:0030512,GO:0033037,GO:0036342,GO:0042127,GO:0042733,GO:0043066,GO:0047756,GO:0048589,GO:0048703,GO:0050659	Golgi membrane|N-acetylgalactosamine 4-O-sulfotransferase activity|chondrocyte development|respiratory gaseous exchange|post-embryonic development|membrane|integral component of membrane|carbohydrate biosynthetic process|chondroitin sulfate biosynthetic process|negative regulation of transforming growth factor beta receptor signaling pathway|polysaccharide localization|post-anal tail morphogenesi…	hsa00532	Glycosaminoglycan biosynthesis - chondroitin sulfate / dermatan sulfate
CHST15	1225.38	635.855	1814.91	2.85429	1.51313	6.82658e-10	6.00901e-07	Up	1.92297	8.37961	1.95449	4.20419	4.22182	3.00881	1.965	9.21272	12.8341	10.5829	12.0202	7.67068	14.3755	12.4355	GeneID:51363,Genbank:XM_005269894.5,HGNC:HGNC:18137,MIM:608277	carbohydrate sulfotransferase 15		GO:0000139,GO:0016021,GO:0019319,GO:0030206,GO:0050656,GO:0050659	Golgi membrane|integral component of membrane|hexose biosynthetic process|chondroitin sulfate biosynthetic process|3'-phosphoadenosine 5'-phosphosulfate binding|N-acetylgalactosamine 4-sulfate 6-O-sulfotransferase activity	hsa00532	Glycosaminoglycan biosynthesis - chondroitin sulfate / dermatan sulfate
CHST2	574.159	172.278	976.041	5.66549	2.5022	3.44227e-07	7.57505e-05	Up	0.79051	10.5329	1.20112	1.32496	1.9774	0.868822	1.0588	15.767	15.9943	12.5174	7.89418	17.907	8.92333	25.8097	GeneID:9435,Genbank:NM_004267.4,HGNC:HGNC:1970,MIM:603798	carbohydrate sulfotransferase 2		GO:0000139,GO:0001517,GO:0005794,GO:0005802,GO:0005975,GO:0006044,GO:0006790,GO:0006954,GO:0007275,GO:0008146,GO:0016021,GO:0018146,GO:0031228	Golgi membrane|N-acetylglucosamine 6-O-sulfotransferase activity|Golgi apparatus|trans-Golgi network|carbohydrate metabolic process|N-acetylglucosamine metabolic process|sulfur compound metabolic process|inflammatory response|multicellular organism development|sulfotransferase activity|integral component of membrane|keratan sulfate biosynthetic process|intrinsic component of Golgi membrane	hsa00533	Glycosaminoglycan biosynthesis - keratan sulfate
CHST8	11.7952	6.23979	17.3506	2.78063	1.47541	0.0104831	0.0978685	Up	0.0388549	0.193875	0.0681198	0.0781486	0.0927749	0.0597857	0.113546	0.552437	0.120651	0.246393	0.137234	0.274589	0.29953	0.266938	GeneID:64377,Genbank:NM_001127895.1,HGNC:HGNC:15993,MIM:610190	carbohydrate sulfotransferase 8		GO:0000139,GO:0001537,GO:0006790,GO:0007417,GO:0016021,GO:0016051,GO:0030166,GO:0042446	Golgi membrane|N-acetylgalactosamine 4-O-sulfotransferase activity|sulfur compound metabolic process|central nervous system development|integral component of membrane|carbohydrate biosynthetic process|proteoglycan biosynthetic process|hormone biosynthetic process
CHST9	21.6837	31.4218	11.9457	0.380171	-1.39528	0.0124618	0.109955	Down	0.102101	0.433138	0.152622	0.156718	0.0714869	0.353478	0.105999	0.0247794	0.200236	0.0383363	0.177935	0.0640851	0.0248554	0.0443017	GeneID:83539,Genbank:XM_017026034.1,HGNC:HGNC:19898,MIM:610191	carbohydrate sulfotransferase 9		GO:0000139,GO:0001537,GO:0005576,GO:0006790,GO:0016021,GO:0016051,GO:0030166,GO:0030203,GO:0030206,GO:0042446,GO:0047756	Golgi membrane|N-acetylgalactosamine 4-O-sulfotransferase activity|extracellular region|sulfur compound metabolic process|integral component of membrane|carbohydrate biosynthetic process|proteoglycan biosynthetic process|glycosaminoglycan metabolic process|chondroitin sulfate biosynthetic process|hormone biosynthetic process|chondroitin 4-sulfotransferase activity
CIDEA	41.1581	64.4129	17.9034	0.277947	-1.84712	0.000257147	0.00789595	Down	3.70085	1.01822	1.6192	2.96422	3.58604	1.20944	2.08165	0.264288	0.66103	0.506233	0.347024	2.08307	0.151485	0.90001	GeneID:1149,Genbank:NM_001279.3,HGNC:HGNC:1976,MIM:604440	cell death-inducing DFFA-like effector a		GO:0001659,GO:0005634,GO:0005737,GO:0005739,GO:0005740,GO:0005811,GO:0005829,GO:0006351,GO:0006355,GO:0006629,GO:0006915,GO:0008219,GO:0010890,GO:0019915,GO:0030512,GO:0032720,GO:0034389,GO:0035634,GO:0042803,GO:0042981,GO:0050710,GO:0050995,GO:1900118,GO:1902510	temperature homeostasis|nucleus|cytoplasm|mitochondrion|mitochondrial envelope|lipid droplet|cytosol|transcription, DNA-templated|regulation of transcription, DNA-templated|lipid metabolic process|apoptotic process|cell death|positive regulation of sequestering of triglyceride|lipid storage|negative regulation of transforming growth factor beta receptor signaling pathway|negative regulation of tu…
CIDEC	5.93337	11.7363	0.130448	0.011115	-6.49135	0.00312825	0.043427	Down	0.551844	0.762519	1.43188	0.0369974	0	0.0424559	0.282214	0	0	0	0	0	0.0425413	0	GeneID:63924,Genbank:NM_001321144.1,HGNC:HGNC:24229,MIM:612120	cell death inducing DFFA like effector c		GO:0005634,GO:0005783,GO:0005811,GO:0005829,GO:0006351,GO:0006355,GO:0006915,GO:0034389,GO:0042981,GO:0097194	nucleus|endoplasmic reticulum|lipid droplet|cytosol|transcription, DNA-templated|regulation of transcription, DNA-templated|apoptotic process|lipid particle organization|regulation of apoptotic process|execution phase of apoptosis
CILP	443.198	736.092	150.303	0.204191	-2.29201	9.92623e-06	0.000822809	Down	5.43507	4.68681	4.43358	4.11749	11.4275	4.03013	12.1497	0.360942	2.69231	0.9641	3.18996	2.28715	0.167099	0.948657	GeneID:8483,Genbank:NM_003613.3,HGNC:HGNC:1980,MIM:603489	cartilage intermediate layer protein		GO:0005578,GO:0005615,GO:0031012,GO:0043569,GO:0070062	proteinaceous extracellular matrix|extracellular space|extracellular matrix|negative regulation of insulin-like growth factor receptor signaling pathway|extracellular exosome
CILP2	307.014	169.608	444.419	2.62026	1.38971	0.00441785	0.0549735	Up	0.0989	0.427052	0.169055	7.07399	1.13856	2.86758	5.08035	7.25405	10.5374	5.32107	4.76482	4.68502	5.08911	10.039	GeneID:148113,Genbank:NM_153221.2,HGNC:HGNC:24213,MIM:612419	cartilage intermediate layer protein 2		GO:0005578,GO:0070062	proteinaceous extracellular matrix|extracellular exosome
CKM	677.235	1351.75	2.72233	0.00201393	-8.95577	0.00679991	0.073207	Down	14.0768	0.421927	0.931494	0.337786	0.499955	73.754	240.663	0.176007	0.0474087	0.0363067	0	0	0.45902	0	GeneID:1158,Genbank:NM_001824.4,HGNC:HGNC:1994,MIM:123310	creatine kinase, M-type				hsa00330	Arginine and proline metabolism
CLCF1	76.8878	47.5643	106.211	2.23301	1.15899	0.0447732	0.254343	Up	1.07872	2.06009	1.71591	0.767306	1.3731	1.24486	1.52812	8.52291	2.20584	3.56627	2.1257	1.81287	2.7077	2.74747	GeneID:23529,Genbank:NM_001166212.1,HGNC:HGNC:17412,MIM:607672	cardiotrophin like cytokine factor 1		GO:0002639,GO:0005102,GO:0005125,GO:0005127,GO:0005576,GO:0005622,GO:0007166,GO:0007259,GO:0008083,GO:0008284,GO:0019221,GO:0030183,GO:0030890,GO:0042531,GO:0043524,GO:0046982,GO:0048295,GO:0048711,GO:0070062,GO:0097058,GO:0097059	positive regulation of immunoglobulin production|receptor binding|cytokine activity|ciliary neurotrophic factor receptor binding|extracellular region|intracellular|cell surface receptor signaling pathway|JAK-STAT cascade|growth factor activity|positive regulation of cell proliferation|cytokine-mediated signaling pathway|B cell differentiation|positive regulation of B cell proliferation|positive r…	hsa04060	Cytokine-cytokine receptor interaction
CLDN14	5.15664	1.8519	8.46138	4.56902	2.19188	0.0188927	0.145354	Up	0	0.255937	0	0.0203205	0.0206774	0.0233185	0	0.0465881	0.501953	0.120127	0.187341	0.321299	0.0934617	0.222112	GeneID:23562,Genbank:NM_001146077.1,HGNC:HGNC:2035,MIM:605608	claudin 14		GO:0005198,GO:0005783,GO:0005886,GO:0005923,GO:0006461,GO:0016021,GO:0016338,GO:0042802	structural molecule activity|endoplasmic reticulum|plasma membrane|bicellular tight junction|protein complex assembly|integral component of membrane|calcium-independent cell-cell adhesion via plasma membrane cell-adhesion molecules|identical protein binding	hsa04514,hsa04530,hsa04670,hsa05160	Cell adhesion molecules (CAMs)|Tight junction|Leukocyte transendothelial migration|Hepatitis C
CLDN17	365.575	512.074	219.076	0.42782	-1.22492	0.0267715	0.182139	Down	62.562	30.2545	61.5518	29.5652	30.8112	9.99788	45.6025	3.68387	15.1046	14.4383	28.7808	50.2476	2.7919	17.4656	GeneID:26285,Genbank:NM_012131.2,HGNC:HGNC:2038,MIM:617005	claudin 17		GO:0005198,GO:0005254,GO:0005886,GO:0005923,GO:0016338,GO:0034707,GO:0042802	structural molecule activity|chloride channel activity|plasma membrane|bicellular tight junction|calcium-independent cell-cell adhesion via plasma membrane cell-adhesion molecules|chloride channel complex|identical protein binding	hsa04514,hsa04530,hsa04670,hsa05160	Cell adhesion molecules (CAMs)|Tight junction|Leukocyte transendothelial migration|Hepatitis C
CLDN19	7.07564	10.8908	3.26051	0.299383	-1.73994	0.0186832	0.144623	Down	0.216172	0.0663776	0.106117	0.318843	0.0589897	0.349254	0.126344	0.132909	0.022375	0	0.152702	0.0190962	0	0.0792069	GeneID:149461,Genbank:NM_001185117.1,HGNC:HGNC:2040,MIM:610036	claudin 19		GO:0005198,GO:0005634,GO:0005737,GO:0005923,GO:0007601,GO:0016021,GO:0016323,GO:0016338,GO:0019227,GO:0042802,GO:0043296,GO:0043297,GO:0050896	structural molecule activity|nucleus|cytoplasm|bicellular tight junction|visual perception|integral component of membrane|basolateral plasma membrane|calcium-independent cell-cell adhesion via plasma membrane cell-adhesion molecules|neuronal action potential propagation|identical protein binding|apical junction complex|apical junction assembly|response to stimulus	hsa04514,hsa04530,hsa04670,hsa05160	Cell adhesion molecules (CAMs)|Tight junction|Leukocyte transendothelial migration|Hepatitis C
CLDN23	86.3979	116.788	56.0079	0.479569	-1.06019	0.00111942	0.0212231	Down	4.33471	3.0009	5.06325	3.15573	2.55805	2.66996	2.79769	1.74745	1.73411	1.80232	2.28946	1.79714	1.93731	1.60775	GeneID:137075,Genbank:NM_194284.2,HGNC:HGNC:17591,MIM:609203	claudin 23		GO:0005198,GO:0005886,GO:0005923,GO:0016021,GO:0016338,GO:0042802	structural molecule activity|plasma membrane|bicellular tight junction|integral component of membrane|calcium-independent cell-cell adhesion via plasma membrane cell-adhesion molecules|identical protein binding	hsa04514,hsa04530,hsa04670,hsa05160	Cell adhesion molecules (CAMs)|Tight junction|Leukocyte transendothelial migration|Hepatitis C
CLEC12B	14.0183	19.4451	8.59143	0.44183	-1.17844	0.0198888	0.150243	Down	0.206047	0.284709	0.202294	0.331537	0.435758	0.475565	0.210746	0.0475065	0.106635	0.0979965	0.0909687	0.364036	0.15884	0.13212	GeneID:387837,Genbank:XM_011520663.2,HGNC:HGNC:31966,MIM:617573	C-type lectin domain family 12 member B		GO:0002769,GO:0009897,GO:0016021,GO:0019903,GO:0030246,GO:0030547,GO:0043234,GO:0045953,GO:2000272	natural killer cell inhibitory signaling pathway|external side of plasma membrane|integral component of membrane|protein phosphatase binding|carbohydrate binding|receptor inhibitor activity|protein complex|negative regulation of natural killer cell mediated cytotoxicity|negative regulation of receptor activity
CLEC17A	17.1518	6.88403	27.4196	3.98307	1.99388	0.000930547	0.0187581	Up	0.0222647	0.397376	0.0585511	0.0335856	0.102527	0	0.0121995	0.115501	0.777775	0.397093	0.545551	0.236019	0.399056	0.244738	GeneID:388512,Genbank:XM_017026788.2,HGNC:HGNC:34520,MIM:616838	C-type lectin domain containing 17A		GO:0005537,GO:0009986,GO:0016021,GO:0042806,GO:0046872	mannose binding|cell surface|integral component of membrane|fucose binding|metal ion binding
CLEC2B	754.853	499.658	1010.05	2.02148	1.01541	0.0043622	0.0546098	Up	5.93477	25.7218	6.0285	20.5688	18.9752	15.6377	10.4673	22.4042	14.8298	30.2853	38.6278	21.0269	56.2557	40.8776	GeneID:9976,Genbank:NM_005127.2,HGNC:HGNC:2053,MIM:603242	C-type lectin domain family 2 member B				hsa05167	Kaposi sarcoma-associated herpesvirus infection
CLEC4F	38.3121	63.9077	12.7164	0.198981	-2.3293	2.82849e-06	0.00033951	Down	1.563	0.488067	0.989268	0.95908	0.555736	0.810151	1.05963	0.229047	0.534694	0.173242	0.36842	0.0702063	0.0306332	0.091	GeneID:165530,Genbank:XM_017003519.1,HGNC:HGNC:25357	C-type lectin domain family 4 member F
CLGN	5.54749	2.56105	8.53393	3.33221	1.73648	0.0432988	0.249672	Up	0	0.275354	0.0386994	0	0	0.0849118	0	0.063617	0.485511	0.218715	0.146182	0.170621	0.148894	0.151649	GeneID:1047,Genbank:NM_004362.2,HGNC:HGNC:2060,MIM:601858	calmegin		GO:0005509,GO:0005635,GO:0005783,GO:0005789,GO:0006461,GO:0007338,GO:0007339,GO:0016021,GO:0044183,GO:0051082	calcium ion binding|nuclear envelope|endoplasmic reticulum|endoplasmic reticulum membrane|protein complex assembly|single fertilization|binding of sperm to zona pellucida|integral component of membrane|protein binding involved in protein folding|unfolded protein binding
CLIC3	1099.97	1533.42	666.519	0.434661	-1.20204	0.00796202	0.0814296	Down	99.7388	55.0277	97.2049	61.6078	32.7237	38.5497	71.3468	13.613	23.1326	20.6366	36.3715	67.472	24.9725	39.3109	GeneID:9022,Genbank:NM_004669.2,HGNC:HGNC:2064,MIM:606533	chloride intracellular channel 3		GO:0005244,GO:0005254,GO:0005634,GO:0005737,GO:0006821,GO:0007165,GO:0016604,GO:0034707,GO:0034765,GO:0070062	voltage-gated ion channel activity|chloride channel activity|nucleus|cytoplasm|chloride transport|signal transduction|nuclear body|chloride channel complex|regulation of ion transmembrane transport|extracellular exosome
CLIP4	1326.71	1805.98	847.435	0.469238	-1.09161	0.000123268	0.0046885	Down	15.7643	10.7957	19.5062	13.1403	12.2638	12.0084	18.8674	3.08439	8.68776	7.39353	10.7293	7.04149	8.99872	9.14486	GeneID:79745,Genbank:NM_001287528.1,HGNC:HGNC:26108	CAP-Gly domain containing linker protein family member 4		GO:0043231	intracellular membrane-bounded organelle
CLMP	345.662	200.636	490.688	2.44566	1.29022	0.00241996	0.0363665	Up	1.94992	7.74723	2.4392	4.71684	4.33231	2.2097	4.69721	18.5906	10.3096	13.4304	6.65438	2.77001	12.2286	10.4273	GeneID:79827,Genbank:NM_024769.3,HGNC:HGNC:24039,MIM:611693	CXADR like membrane protein		GO:0005881,GO:0005886,GO:0005923,GO:0009986,GO:0016021,GO:0048565,GO:0070062	cytoplasmic microtubule|plasma membrane|bicellular tight junction|cell surface|integral component of membrane|digestive tract development|extracellular exosome
CLNK	27.5776	17.7204	37.4348	2.11253	1.07897	0.0238507	0.16789	Up	0.0327467	0.2187	0.0344466	0.138313	0.355207	0.0831388	0.0861262	0.55871	0.264379	0.249191	0.303608	0.182245	0.249918	0.296966	GeneID:116449,Genbank:NM_052964.3,HGNC:HGNC:17438,MIM:611434	cytokine dependent hematopoietic cell linker		GO:0005070,GO:0005622,GO:0006955,GO:0007169,GO:0035556	SH3/SH2 adaptor activity|intracellular|immune response|transmembrane receptor protein tyrosine kinase signaling pathway|intracellular signal transduction
CLPTM1L	1911.6	1170.68	2652.52	2.26579	1.18002	2.255e-05	0.00140546	Up	20.7444	52.0895	19.8188	22.401	24.6823	23.1468	19.8726	36.3353	94.916	61.0914	56.485	72.8675	47.1809	83.5146	GeneID:81037,Genbank:NM_030782.4,HGNC:HGNC:24308,MIM:612585	CLPTM1 like		GO:0006915,GO:0016020,GO:0016021	apoptotic process|membrane|integral component of membrane
CLVS1	15.1991	21.5182	8.88	0.412674	-1.27693	0.0152101	0.12627	Down	0.141541	0.258052	0.384628	0.14234	0.350031	0.149729	0.529957	0.0951821	0.109877	0.140244	0.140602	0.140664	0.0681956	0.210687	GeneID:157807,Genbank:XM_024447079.1,HGNC:HGNC:23139,MIM:611292	clavesin 1		GO:0005768,GO:0005802,GO:0007040,GO:0030136,GO:0031901,GO:0032588,GO:0080025	endosome|trans-Golgi network|lysosome organization|clathrin-coated vesicle|early endosome membrane|trans-Golgi network membrane|phosphatidylinositol-3,5-bisphosphate binding
CMTM7	146.945	82.9376	210.953	2.54351	1.34682	0.00133777	0.0241255	Up	0.484538	4.79821	0.713566	1.2994	1.76847	0.689638	1.15047	3.48181	6.26904	3.37989	2.93072	6.09945	3.28704	3.86145	GeneID:112616,Genbank:NM_181472.2,HGNC:HGNC:19178,MIM:607890	CKLF like MARVEL transmembrane domain containing 7		GO:0002337,GO:0005125,GO:0005615,GO:0006935,GO:0016020,GO:0016021	B-1a B cell differentiation|cytokine activity|extracellular space|chemotaxis|membrane|integral component of membrane
CNFN	7346.51	10168.7	4524.29	0.444921	-1.16838	0.00474754	0.0576059	Down	1067.38	647.954	1226.99	750.924	607.425	484.737	1111.14	123.314	385.687	340.746	444.258	928.288	190.378	554.885	GeneID:84518,Genbank:XM_005259332.3,HGNC:HGNC:30183,MIM:611764	cornifelin		GO:0001533,GO:0005737,GO:0031424,GO:0070062	cornified envelope|cytoplasm|keratinization|extracellular exosome
CNGB1	146.05	27.4986	264.602	9.62236	3.26639	1.25422e-09	9.27374e-07	Up	0.00764058	0.958972	0.160744	0.39187	0.140737	0.0529043	0	0.458022	2.82331	3.13422	4.00746	1.11368	3.26899	3.16	GeneID:1258,Genbank:NM_001286130.1,HGNC:HGNC:2151,MIM:600724	cyclic nucleotide gated channel beta 1		GO:0000139,GO:0001750,GO:0001895,GO:0005222,GO:0005223,GO:0005249,GO:0005886,GO:0005887,GO:0006810,GO:0006812,GO:0007601,GO:0007608,GO:0015276,GO:0016056,GO:0017071,GO:0022400,GO:0030552,GO:0030553,GO:0030660,GO:0033365,GO:0035845,GO:0042391,GO:0043195,GO:0045494,GO:0050908,GO:0051290,GO:0051480,GO:0060170,GO:1902495	Golgi membrane|photoreceptor outer segment|retina homeostasis|intracellular cAMP activated cation channel activity|intracellular cGMP activated cation channel activity|voltage-gated potassium channel activity|plasma membrane|integral component of plasma membrane|transport|cation transport|visual perception|sensory perception of smell|ligand-gated ion channel activity|rhodopsin mediated signaling …	hsa04022,hsa04024,hsa04740,hsa04744	cGMP-PKG signaling pathway|cAMP signaling pathway|Olfactory transduction|Phototransduction
CNIH2	15.9449	21.7068	10.1831	0.469119	-1.09197	0.0347957	0.216784	Down	0.612509	0.969769	0.765112	0.846956	1.17523	1.23698	1.00684	0.353052	0.297178	0.637242	0.659148	0.456535	0.619735	0.368201	GeneID:254263,Genbank:NM_182553.2,HGNC:HGNC:28744,MIM:611288	cornichon family AMPA receptor auxiliary protein 2		GO:0005789,GO:0014069,GO:0016192,GO:0016247,GO:0030054,GO:0030425,GO:0032281,GO:0035249,GO:0042391,GO:0043197,GO:0043198,GO:0045211,GO:0051668,GO:1902684,GO:1903743,GO:2000310,GO:2000311	endoplasmic reticulum membrane|postsynaptic density|vesicle-mediated transport|channel regulator activity|cell junction|dendrite|AMPA glutamate receptor complex|synaptic transmission, glutamatergic|regulation of membrane potential|dendritic spine|dendritic shaft|postsynaptic membrane|localization within membrane|negative regulation of receptor localization to synapse|negative regulation of antero…
CNKSR2	17.59	9.48971	25.6903	2.70717	1.43679	0.00340402	0.0461992	Up	0.0269546	0.0310375	0.0189026	0.112945	0.0367773	0.0414749	0.0689233	0.129473	0.167397	0.112172	0.148754	0.101198	0.24935	0.0987636	GeneID:22866,Genbank:NM_014927.4,HGNC:HGNC:19701,MIM:300724	connector enhancer of kinase suppressor of Ras 2		GO:0005737,GO:0009966,GO:0014069,GO:0042802,GO:0043005,GO:0043025,GO:0045211,GO:0070062	cytoplasm|regulation of signal transduction|postsynaptic density|identical protein binding|neuron projection|neuronal cell body|postsynaptic membrane|extracellular exosome
CNNM1	34.5329	47.5825	21.4833	0.451495	-1.14722	0.0029657	0.0417757	Down	0.594786	0.248144	0.335499	0.433438	0.449873	0.61676	0.529	0.129185	0.334585	0.522716	0.239761	0.159911	0.0498387	0.189507	GeneID:26507,Genbank:NM_001345887.1,HGNC:HGNC:102,MIM:607802	cyclin and CBS domain divalent metal cation transport mediator 1		GO:0005886,GO:0006811,GO:0016021,GO:0030425,GO:0043025	plasma membrane|ion transport|integral component of membrane|dendrite|neuronal cell body
CNR1	60.9356	39.8903	81.9809	2.05516	1.03925	0.00329434	0.0452085	Up	0.187079	0.166458	0.129703	0.239445	0.274107	0.196266	0.144441	0.186257	0.429082	0.389266	0.636352	0.681706	0.275325	0.420629	GeneID:1268,Genbank:XM_017010240.2,HGNC:HGNC:2159,MIM:114610	cannabinoid receptor 1		GO:0002866,GO:0004949,GO:0005741,GO:0005886,GO:0005887,GO:0007186,GO:0007187,GO:0007188,GO:0007283,GO:0007413,GO:0007568,GO:0007584,GO:0007613,GO:0008144,GO:0010976,GO:0019233,GO:0030424,GO:0030426,GO:0031622,GO:0031999,GO:0032228,GO:0032496,GO:0033004,GO:0033602,GO:0035094,GO:0038171,GO:0042220,GO:0042593,GO:0042734,GO:0043065,GO:0043278,GO:0045121,GO:0045471,GO:0045759,GO:0045776,GO:0045777,GO:…	positive regulation of acute inflammatory response to antigenic stimulus|cannabinoid receptor activity|mitochondrial outer membrane|plasma membrane|integral component of plasma membrane|G-protein coupled receptor signaling pathway|G-protein coupled receptor signaling pathway, coupled to cyclic nucleotide second messenger|adenylate cyclase-modulating G-protein coupled receptor signaling pathway|sp…	hsa04015,hsa04080,hsa04714,hsa04723	Rap1 signaling pathway|Neuroactive ligand-receptor interaction|Thermogenesis|Retrograde endocannabinoid signaling
CNR2	9.71342	4.81994	14.6069	3.03051	1.59956	0.0155908	0.12803	Up	0	0.272643	0.0146511	0.0420203	0.199539	0.0160733	0.0152633	0.0963387	0.475741	0.198728	0.276714	0.184558	0.354324	0.210514	GeneID:1269,Genbank:XM_011540629.3,HGNC:HGNC:2160,MIM:605051	cannabinoid receptor 2		GO:0001975,GO:0004949,GO:0005886,GO:0005887,GO:0006954,GO:0006955,GO:0007186,GO:0007187,GO:0019233,GO:0030425,GO:0030595,GO:0031234,GO:0032229,GO:0032496,GO:0033004,GO:0043204,GO:0045759,GO:0050728,GO:0051001	response to amphetamine|cannabinoid receptor activity|plasma membrane|integral component of plasma membrane|inflammatory response|immune response|G-protein coupled receptor signaling pathway|G-protein coupled receptor signaling pathway, coupled to cyclic nucleotide second messenger|sensory perception of pain|dendrite|leukocyte chemotaxis|extrinsic component of cytoplasmic side of plasma membrane|…	hsa04080	Neuroactive ligand-receptor interaction
CNTFR	100.57	158.104	43.0349	0.272193	-1.8773	2.241e-05	0.00140424	Down	3.39524	0.667027	2.06503	3.80278	1.81129	4.02959	4.05575	0.1855	1.37406	0.38265	1.705	1.62047	0.148855	0.619071	GeneID:1271,Genbank:XM_017014263.1,HGNC:HGNC:2170,MIM:118946	ciliary neurotrophic factor receptor		GO:0001967,GO:0003360,GO:0004897,GO:0005102,GO:0005886,GO:0007165,GO:0007399,GO:0007548,GO:0008284,GO:0016324,GO:0019221,GO:0019898,GO:0019955,GO:0031225,GO:0043524,GO:0060538,GO:0070110,GO:0070120,GO:0097059	suckling behavior|brainstem development|ciliary neurotrophic factor receptor activity|receptor binding|plasma membrane|signal transduction|nervous system development|sex differentiation|positive regulation of cell proliferation|apical plasma membrane|cytokine-mediated signaling pathway|extrinsic component of membrane|cytokine binding|anchored component of membrane|negative regulation of neuron ap…	hsa04060,hsa04630	Cytokine-cytokine receptor interaction|Jak-STAT signaling pathway
CNTN3	27.1138	44.1537	10.074	0.228157	-2.1319	4.05371e-05	0.0020586	Down	0.196258	0.156934	0.172038	0.263155	0.613656	0.25165	0.256891	0.0188539	0.0931047	0.00648199	0.158852	0.130028	0.0189117	0.0524344	GeneID:5067,Genbank:XM_005264757.3,HGNC:HGNC:2173,MIM:601325	contactin 3		GO:0005576,GO:0005886,GO:0006501,GO:0007155,GO:0007399,GO:0031225	extracellular region|plasma membrane|C-terminal protein lipidation|cell adhesion|nervous system development|anchored component of membrane
CNTN4	142.051	48.1182	235.983	4.90425	2.29403	0.0113408	0.103116	Up	0.17617	0.153378	0.162716	0.427789	0.189071	0.21818	0.291942	3.35842	0.953982	1.16995	0.426833	0.273294	1.87813	0.554973	GeneID:152330,Genbank:NM_001350095.1,HGNC:HGNC:2174,MIM:607280	contactin 4		GO:0005576,GO:0005886,GO:0006501,GO:0007158,GO:0007399,GO:0007409,GO:0007411,GO:0007413,GO:0007420,GO:0030424,GO:0031175,GO:0031225,GO:0045665,GO:0048167	extracellular region|plasma membrane|C-terminal protein lipidation|neuron cell-cell adhesion|nervous system development|axonogenesis|axon guidance|axonal fasciculation|brain development|axon|neuron projection development|anchored component of membrane|negative regulation of neuron differentiation|regulation of synaptic plasticity
CNTNAP2	186.132	122.534	249.73	2.03805	1.02719	0.00872604	0.0865812	Up	0.147544	1.2244	0.26224	1.14609	1.5619	0.516678	0.223018	0.99708	1.38235	1.72406	2.35852	1.48315	2.34738	0.817908	GeneID:26047,Genbank:XM_017011950.2,HGNC:HGNC:13830,MIM:604569	contactin associated protein like 2		GO:0005769,GO:0005794,GO:0007155,GO:0007420,GO:0007612,GO:0008038,GO:0008076,GO:0009986,GO:0016020,GO:0016021,GO:0019226,GO:0019899,GO:0021756,GO:0021761,GO:0021794,GO:0021987,GO:0030424,GO:0030425,GO:0030534,GO:0030673,GO:0031175,GO:0033010,GO:0035176,GO:0042297,GO:0043025,GO:0043204,GO:0044224,GO:0045163,GO:0048812,GO:0071109,GO:0071205,GO:0071625	early endosome|Golgi apparatus|cell adhesion|brain development|learning|neuron recognition|voltage-gated potassium channel complex|cell surface|membrane|integral component of membrane|transmission of nerve impulse|enzyme binding|striatum development|limbic system development|thalamus development|cerebral cortex development|axon|dendrite|adult behavior|axolemma|neuron projection development|parano…	hsa04514	Cell adhesion molecules (CAMs)
CNTNAP3	317.365	485.055	149.675	0.308573	-1.69632	5.28178e-05	0.00252283	Down	3.65327	2.5034	7.01748	3.52415	4.52066	10.116	6.53829	2.92975	1.74167	1.87679	2.24842	0.762959	2.13517	1.20036	GeneID:79937,Genbank:NM_033655.3,HGNC:HGNC:13834,MIM:610517	contactin associated protein like 3		GO:0005576,GO:0005886,GO:0007155,GO:0008037,GO:0016021	extracellular region|plasma membrane|cell adhesion|cell recognition|integral component of membrane
CNTNAP3B	99.497	134.614	64.3804	0.47826	-1.06413	0.0173727	0.137648	Down	0.878867	0.646549	1.76338	0.785627	1.00761	1.9909	1.46251	1.40717	0.694892	0.387029	0.53891	0.140179	0.988039	0.357803	GeneID:728577,Genbank:NM_001201380.2,HGNC:HGNC:32035	contactin associated protein like 3B		GO:0007155,GO:0016021	cell adhesion|integral component of membrane
COBL	594.668	876.681	312.656	0.356636	-1.48748	4.69113e-07	9.42561e-05	Down	5.57643	2.83587	6.70979	5.97463	4.57547	5.35412	6.74423	3.13666	3.14436	2.08117	2.47435	1.35295	1.23256	1.80377	GeneID:23242,Genbank:NM_001346443.1,HGNC:HGNC:22199,MIM:610317	cordon-bleu WH2 repeat protein		GO:0000578,GO:0001726,GO:0001757,GO:0001843,GO:0001889,GO:0003785,GO:0005884,GO:0005886,GO:0005938,GO:0030041,GO:0030424,GO:0030425,GO:0030903,GO:0033504,GO:0043025,GO:0044294,GO:0044295,GO:0048471,GO:0048565,GO:0048669,GO:0051639,GO:1900006,GO:1900029	embryonic axis specification|ruffle|somite specification|neural tube closure|liver development|actin monomer binding|actin filament|plasma membrane|cell cortex|actin filament polymerization|axon|dendrite|notochord development|floor plate development|neuronal cell body|dendritic growth cone|axonal growth cone|perinuclear region of cytoplasm|digestive tract development|collateral sprouting in absen…
COCH	78.9656	28.2704	129.661	4.58644	2.19738	2.98122e-06	0.000355535	Up	0.0642452	1.46104	0.439271	0.339192	0.608122	0.444841	0.334419	1.33312	4.56338	1.81421	4.29714	2.5326	1.43007	2.36134	GeneID:1690,Genbank:XM_017021071.1,HGNC:HGNC:2180,MIM:603196	cochlin
COL11A1	3321.61	974.267	5668.96	5.8187	2.5407	2.56133e-06	0.00031776	Up	0.39519	2.86975	0.744245	15.0315	19.1374	6.04643	6.36339	79.3955	50.9853	58.5157	21.0298	24.6878	33.5581	41.8373	GeneID:1301,Genbank:NM_001190709.1,HGNC:HGNC:2186,MIM:120280	collagen type XI alpha 1 chain		GO:0001502,GO:0001503,GO:0002063,GO:0005201,GO:0005576,GO:0005592,GO:0005615,GO:0005788,GO:0006029,GO:0007601,GO:0007605,GO:0030198,GO:0030199,GO:0030574,GO:0030674,GO:0035987,GO:0035989,GO:0042472,GO:0046872,GO:0048704,GO:0050840,GO:0050910,GO:0055010	cartilage condensation|ossification|chondrocyte development|extracellular matrix structural constituent|extracellular region|collagen type XI trimer|extracellular space|endoplasmic reticulum lumen|proteoglycan metabolic process|visual perception|sensory perception of sound|extracellular matrix organization|collagen fibril organization|collagen catabolic process|protein binding, bridging|endoderma…	hsa04974	Protein digestion and absorption
COL12A1	22996.3	8760.23	37232.3	4.25015	2.08751	0.00145099	0.0255201	Up	12.1177	44.3954	15.4321	72.8596	68.2618	27.6455	36.4665	377.833	162.596	156.587	83.8961	48.8962	290.626	137.731	GeneID:1303,Genbank:XM_011535436.2,HGNC:HGNC:2188,MIM:120320	collagen type XII alpha 1 chain		GO:0001501,GO:0005576,GO:0005595,GO:0005615,GO:0005788,GO:0007155,GO:0030020,GO:0030199,GO:0030574,GO:0031012,GO:0035987,GO:0070062,GO:1903561	skeletal system development|extracellular region|collagen type XII trimer|extracellular space|endoplasmic reticulum lumen|cell adhesion|extracellular matrix structural constituent conferring tensile strength|collagen fibril organization|collagen catabolic process|extracellular matrix|endodermal cell differentiation|extracellular exosome|extracellular vesicle	hsa04974	Protein digestion and absorption
COL19A1	14.067	8.06856	20.0655	2.48687	1.31433	0.0163938	0.132389	Up	0	0.0661596	0.0161171	0.0385207	0.0783947	0.00884081	0.0419763	0.0750679	0.136783	0.127524	0.0659537	0.0659829	0.115162	0.0842099	GeneID:1310,Genbank:XM_017010256.1,HGNC:HGNC:2196,MIM:120165	collagen type XIX alpha 1 chain		GO:0001501,GO:0005201,GO:0005576,GO:0005578,GO:0005581,GO:0005788,GO:0007155,GO:0007519,GO:0030154,GO:0030198,GO:0030574,GO:0030674,GO:0098609	skeletal system development|extracellular matrix structural constituent|extracellular region|proteinaceous extracellular matrix|collagen trimer|endoplasmic reticulum lumen|cell adhesion|skeletal muscle tissue development|cell differentiation|extracellular matrix organization|collagen catabolic process|protein binding, bridging|cell-cell adhesion
COL1A1	208584	107282	309887	2.88852	1.53033	0.000149879	0.00544304	Up	84.2436	891.652	146.137	2063.78	2578.58	831.288	1046.16	5106.31	3594.58	3934.55	1791.6	2270.58	3490.62	3103.04	GeneID:1277,Genbank:XM_005257058.4,HGNC:HGNC:2197,MIM:120150	collagen type I alpha 1 chain				hsa04151,hsa04510,hsa04512,hsa04611,hsa04926,hsa04933,hsa04974,hsa05146,hsa05165	PI3K-Akt signaling pathway|Focal adhesion|ECM-receptor interaction|Platelet activation|Relaxin signaling pathway|AGE-RAGE signaling pathway in diabetic complications|Protein digestion and absorption|Amoebiasis|Human papillomavirus infection
COL1A2	131325	72513.2	190137	2.62211	1.39073	0.000742905	0.016175	Up	98.7549	683.474	144.721	1468.21	1771.38	697.319	798.543	3685.07	2333.9	2412.65	1291.92	1425.84	2451.54	2067.59	GeneID:1278,Genbank:NM_000089.3,HGNC:HGNC:2198,MIM:120160	collagen type I alpha 2 chain				hsa04151,hsa04510,hsa04512,hsa04611,hsa04926,hsa04933,hsa04974,hsa05146,hsa05165	PI3K-Akt signaling pathway|Focal adhesion|ECM-receptor interaction|Platelet activation|Relaxin signaling pathway|AGE-RAGE signaling pathway in diabetic complications|Protein digestion and absorption|Amoebiasis|Human papillomavirus infection
COL25A1	18.2452	25.7633	10.7271	0.41637	-1.26406	0.00904632	0.0887586	Down	0.0737831	0.0722153	0.0931359	0.0964598	0.0679529	0.170294	0.177884	0.0722991	0.0572772	0.0438643	0.0439761	0.0439956	0.0383933	0.0405519	GeneID:84570,Genbank:XM_017008735.1,HGNC:HGNC:18603,MIM:610004	collagen type XXV alpha 1 chain		GO:0001540,GO:0005576,GO:0005581,GO:0005615,GO:0005788,GO:0005886,GO:0005887,GO:0008201,GO:0016021,GO:0030574,GO:0060385	amyloid-beta binding|extracellular region|collagen trimer|extracellular space|endoplasmic reticulum lumen|plasma membrane|integral component of plasma membrane|heparin binding|integral component of membrane|collagen catabolic process|axonogenesis involved in innervation
COL26A1	25.0894	4.43719	45.7415	10.3087	3.36579	5.73354e-12	9.63495e-09	Up	0.0435853	0.0334582	0	0.277599	0.0892028	0.0167661	0.0477635	0.770431	1.17294	0.725525	0.692737	0.731547	0.755992	0.918272	GeneID:136227,Genbank:XM_017011743.1,HGNC:HGNC:18038,MIM:608927	collagen type XXVI alpha 1 chain		GO:0005576,GO:0005578,GO:0005581,GO:0005788,GO:0005794,GO:0005886,GO:0010811,GO:0030574,GO:0031012	extracellular region|proteinaceous extracellular matrix|collagen trimer|endoplasmic reticulum lumen|Golgi apparatus|plasma membrane|positive regulation of cell-substrate adhesion|collagen catabolic process|extracellular matrix
COL3A1	113981	57700.8	170262	2.95077	1.56109	0.00333366	0.0454795	Up	91.2068	890.759	160.353	1038.17	1256.73	450.796	552.077	3850.23	1733.27	2064.77	1020.84	806.722	2775.25	1556.6	GeneID:1281,Genbank:NM_000090.3,HGNC:HGNC:2201,MIM:120180	collagen type III alpha 1 chain				hsa04611,hsa04926,hsa04933,hsa04974,hsa05146	Platelet activation|Relaxin signaling pathway|AGE-RAGE signaling pathway in diabetic complications|Protein digestion and absorption|Amoebiasis
COL4A3	75.4392	40.6635	110.215	2.71041	1.43851	0.0447522	0.254343	Up	0.0300615	0.415379	0.0505951	0.14511	0.233793	0.541188	0.612744	0.298034	2.31498	0.543298	0.867988	0.501903	0.500562	0.867409	GeneID:1285,Genbank:NM_000091.4,HGNC:HGNC:2204,MIM:120070	collagen type IV alpha 3 chain		GO:0005178,GO:0005198,GO:0005201,GO:0005576,GO:0005587,GO:0005604,GO:0005783,GO:0005788,GO:0006919,GO:0007155,GO:0007166,GO:0007605,GO:0008015,GO:0008191,GO:0008283,GO:0008285,GO:0016525,GO:0030198,GO:0030574,GO:0032836,GO:0038063,GO:0043231,GO:0072577	integrin binding|structural molecule activity|extracellular matrix structural constituent|extracellular region|collagen type IV trimer|basement membrane|endoplasmic reticulum|endoplasmic reticulum lumen|activation of cysteine-type endopeptidase activity involved in apoptotic process|cell adhesion|cell surface receptor signaling pathway|sensory perception of sound|blood circulation|metalloendopept…	hsa04151,hsa04510,hsa04512,hsa04926,hsa04933,hsa04974,hsa05146,hsa05165,hsa05200,hsa05222	PI3K-Akt signaling pathway|Focal adhesion|ECM-receptor interaction|Relaxin signaling pathway|AGE-RAGE signaling pathway in diabetic complications|Protein digestion and absorption|Amoebiasis|Human papillomavirus infection|Pathways in cancer|Small cell lung cancer
COL4A4	112.585	50.5683	174.601	3.45279	1.78776	0.00334467	0.0455274	Up	0.0362248	0.64885	0.0465731	0.157861	0.201822	0.269404	0.326401	0.301601	2.04971	0.454644	0.959584	0.565339	0.758641	1.13927	GeneID:1286,Genbank:XM_011510565.2,HGNC:HGNC:2206,MIM:120131	collagen type IV alpha 4 chain		GO:0005201,GO:0005576,GO:0005587,GO:0005605,GO:0005788,GO:0030198,GO:0030574,GO:0032836	extracellular matrix structural constituent|extracellular region|collagen type IV trimer|basal lamina|endoplasmic reticulum lumen|extracellular matrix organization|collagen catabolic process|glomerular basement membrane development	hsa04151,hsa04510,hsa04512,hsa04926,hsa04933,hsa04974,hsa05146,hsa05165,hsa05200,hsa05222	PI3K-Akt signaling pathway|Focal adhesion|ECM-receptor interaction|Relaxin signaling pathway|AGE-RAGE signaling pathway in diabetic complications|Protein digestion and absorption|Amoebiasis|Human papillomavirus infection|Pathways in cancer|Small cell lung cancer
COL5A1	9438.53	5317.31	13559.8	2.55012	1.35056	0.00445105	0.0551864	Up	6.82977	38.2186	9.31111	47.6065	58.5897	22.9138	25.0826	149.037	77.0577	75.7486	48.4072	37.1676	114.805	61.3567	GeneID:1289,Genbank:XM_017014266.2,HGNC:HGNC:2209,MIM:120215	collagen type V alpha 1 chain		GO:0001568,GO:0003007,GO:0005178,GO:0005201,GO:0005576,GO:0005588,GO:0005604,GO:0005788,GO:0007155,GO:0008201,GO:0016477,GO:0030198,GO:0030199,GO:0030574,GO:0031012,GO:0032964,GO:0035313,GO:0035989,GO:0043394,GO:0043588,GO:0045112,GO:0046872,GO:0048407,GO:0048592,GO:0051128,GO:0070062,GO:0097435,GO:1903225	blood vessel development|heart morphogenesis|integrin binding|extracellular matrix structural constituent|extracellular region|collagen type V trimer|basement membrane|endoplasmic reticulum lumen|cell adhesion|heparin binding|cell migration|extracellular matrix organization|collagen fibril organization|collagen catabolic process|extracellular matrix|collagen biosynthetic process|wound healing, sp…	hsa04974	Protein digestion and absorption
COL5A2	8035.18	4185.22	11885.1	2.83979	1.50578	0.00429797	0.0542678	Up	7.24719	58.8702	13.3275	48.644	64.9156	27.2973	28.9973	217.583	93.4053	108.065	62.9697	41.8981	136.829	85.7843	GeneID:1290,Genbank:NM_000393.4,HGNC:HGNC:2210,MIM:120190	collagen type V alpha 2 chain		GO:0001501,GO:0001503,GO:0005201,GO:0005576,GO:0005588,GO:0005615,GO:0005788,GO:0030198,GO:0030199,GO:0030574,GO:0031012,GO:0043588,GO:0046332,GO:0046872,GO:0048592,GO:0071230,GO:1903225	skeletal system development|ossification|extracellular matrix structural constituent|extracellular region|collagen type V trimer|extracellular space|endoplasmic reticulum lumen|extracellular matrix organization|collagen fibril organization|collagen catabolic process|extracellular matrix|skin development|SMAD binding|metal ion binding|eye morphogenesis|cellular response to amino acid stimulus|nega…	hsa04974	Protein digestion and absorption
COL6A5	98.609	143.096	54.1223	0.378225	-1.40268	0.0307682	0.201234	Down	0.112286	0.612739	0.200281	1.13902	1.89341	1.031	0.738297	0.00562799	0.894403	0.719784	0.523755	0.0582208	0.0225809	0.167699	GeneID:256076,Genbank:NM_001278298.1,HGNC:HGNC:26674,MIM:611916	collagen type VI alpha 5 chain		GO:0005576,GO:0005578,GO:0005581,GO:0007155,GO:0030574	extracellular region|proteinaceous extracellular matrix|collagen trimer|cell adhesion|collagen catabolic process	hsa04151,hsa04510,hsa04512,hsa04974,hsa05165	PI3K-Akt signaling pathway|Focal adhesion|ECM-receptor interaction|Protein digestion and absorption|Human papillomavirus infection
COL6A6	72.0894	107.768	36.4112	0.337868	-1.56547	0.0001151	0.00446044	Down	0.170907	0.462467	0.260679	0.180466	0.600459	0.361588	0.421403	0.00328371	0.283037	0.226917	0.203727	0.0415184	0.0164689	0.156554	GeneID:131873,Genbank:XM_017005713.2,HGNC:HGNC:27023,MIM:616613	collagen type VI alpha 6 chain		GO:0005576,GO:0005578,GO:0005581,GO:0007155,GO:0030574,GO:0031012	extracellular region|proteinaceous extracellular matrix|collagen trimer|cell adhesion|collagen catabolic process|extracellular matrix	hsa04151,hsa04510,hsa04512,hsa04974,hsa05165	PI3K-Akt signaling pathway|Focal adhesion|ECM-receptor interaction|Protein digestion and absorption|Human papillomavirus infection
COL8A1	300.54	142.761	458.318	3.21039	1.68275	0.00622252	0.0687116	Up	0.587789	6.11073	1.87257	4.32353	2.66375	1.45354	2.20846	19.9604	7.14428	9.42495	6.65076	1.62448	14.9919	6.41494	GeneID:1295,Genbank:NM_001850.4,HGNC:HGNC:2215,MIM:120251	collagen type VIII alpha 1 chain		GO:0001525,GO:0005576,GO:0005591,GO:0005788,GO:0007155,GO:0010811,GO:0030198,GO:0030574,GO:0031012,GO:0035987,GO:0048593,GO:0050673,GO:0070062	angiogenesis|extracellular region|collagen type VIII trimer|endoplasmic reticulum lumen|cell adhesion|positive regulation of cell-substrate adhesion|extracellular matrix organization|collagen catabolic process|extracellular matrix|endodermal cell differentiation|camera-type eye morphogenesis|epithelial cell proliferation|extracellular exosome
COL8A2	885.947	524.664	1247.23	2.3772	1.24926	3.65667e-05	0.00194234	Up	3.09764	4.74822	4.20276	10.2383	6.25894	4.9978	7.23241	23.8937	15.1785	12.9144	11.5505	10.2615	18.115	13.948	GeneID:1296,Genbank:NM_001294347.1,HGNC:HGNC:2216,MIM:120252	collagen type VIII alpha 2 chain		GO:0001525,GO:0005201,GO:0005576,GO:0005578,GO:0005581,GO:0005604,GO:0005788,GO:0030198,GO:0030574,GO:0030674,GO:0048593,GO:0050673,GO:0098609	angiogenesis|extracellular matrix structural constituent|extracellular region|proteinaceous extracellular matrix|collagen trimer|basement membrane|endoplasmic reticulum lumen|extracellular matrix organization|collagen catabolic process|protein binding, bridging|camera-type eye morphogenesis|epithelial cell proliferation|cell-cell adhesion
COL9A2	102.138	58.6201	145.655	2.48473	1.31309	1.15185e-05	0.000906044	Up	0.637008	1.17636	0.568932	0.942777	0.947039	0.485456	0.790271	1.85665	2.42587	1.92924	1.9262	3.01003	2.26538	1.65144	GeneID:1298,Genbank:XM_017000332.1,HGNC:HGNC:2218,MIM:120260	collagen type IX alpha 2 chain		GO:0001501,GO:0005576,GO:0005578,GO:0005594,GO:0005788,GO:0030020,GO:0030198	skeletal system development|extracellular region|proteinaceous extracellular matrix|collagen type IX trimer|endoplasmic reticulum lumen|extracellular matrix structural constituent conferring tensile strength|extracellular matrix organization	hsa04151,hsa04510,hsa04512,hsa04974,hsa05165	PI3K-Akt signaling pathway|Focal adhesion|ECM-receptor interaction|Protein digestion and absorption|Human papillomavirus infection
COX6A2	28.1625	56.325	0	0	#NAME?	0.0102056	0.0960277	Down	1.88764	0	0.124102	0.118644	0	10.7557	40.2083	0	0	0	0	0	0	0	GeneID:1339,Genbank:NM_005205.3,HGNC:HGNC:2279,MIM:602009	cytochrome c oxidase subunit 6A2		GO:0004129,GO:0005751,GO:0006091,GO:0006123,GO:0009060,GO:0030234	cytochrome-c oxidase activity|mitochondrial respiratory chain complex IV|generation of precursor metabolites and energy|mitochondrial electron transport, cytochrome c to oxygen|aerobic respiration|enzyme regulator activity	hsa00190,hsa04260,hsa04714,hsa04932,hsa05010,hsa05012,hsa05016	Oxidative phosphorylation|Cardiac muscle contraction|Thermogenesis|Non-alcoholic fatty liver disease (NAFLD)|Alzheimer disease|Parkinson disease|Huntington disease
COX6B2	66.9001	30.4442	103.356	3.39494	1.76339	0.00271252	0.0393262	Up	0.312148	1.86903	0.820878	2.22876	0.894388	1.08067	0.410485	1.04355	3.44091	4.00837	4.25838	1.90264	9.49295	4.33187	GeneID:125965,Genbank:NM_144613.4,HGNC:HGNC:24380	cytochrome c oxidase subunit 6B2		GO:0005758,GO:0030061	mitochondrial intermembrane space|mitochondrial crista	hsa00190,hsa04260,hsa04714,hsa04932,hsa05010,hsa05012,hsa05016	Oxidative phosphorylation|Cardiac muscle contraction|Thermogenesis|Non-alcoholic fatty liver disease (NAFLD)|Alzheimer disease|Parkinson disease|Huntington disease
COX7A1	170.547	234.877	106.217	0.452225	-1.14489	0.0165237	0.13309	Down	22.2083	9.6484	12.0389	9.79668	8.15626	30.7388	33.2957	14.9999	5.60568	8.26193	6.76714	10.3809	10.2406	5.24179	GeneID:1346,Genbank:NM_001864.3,HGNC:HGNC:2287,MIM:123995	cytochrome c oxidase subunit 7A1		GO:0004129,GO:0005739,GO:0005746,GO:0006091,GO:0016021	cytochrome-c oxidase activity|mitochondrion|mitochondrial respiratory chain|generation of precursor metabolites and energy|integral component of membrane	hsa00190,hsa04260,hsa04714,hsa04932,hsa05010,hsa05012,hsa05016	Oxidative phosphorylation|Cardiac muscle contraction|Thermogenesis|Non-alcoholic fatty liver disease (NAFLD)|Alzheimer disease|Parkinson disease|Huntington disease
CP	396.134	639.586	152.682	0.23872	-2.06661	0.00237921	0.0359533	Down	3.29784	13.6683	12.2766	5.1324	5.30036	2.97223	4.09307	3.79082	2.16907	1.11872	2.34132	0.680039	1.43965	0.99245	GeneID:1356,Genbank:XM_006713499.3,HGNC:HGNC:2295,MIM:117700	ceruloplasmin				hsa00860,hsa04216	Porphyrin and chlorophyll metabolism|Ferroptosis
CPA4	1004.35	1455.12	553.583	0.380438	-1.39427	0.00273032	0.0394693	Down	47.0637	12.8585	15.7398	25.6291	55.7037	28.2408	23.95	2.97406	30.0407	13.3434	13.5702	12.7705	8.28897	9.11512	GeneID:51200,Genbank:NM_016352.3,HGNC:HGNC:15740,MIM:607635	carboxypeptidase A4		GO:0004181,GO:0005615,GO:0008270,GO:0016573	metallocarboxypeptidase activity|extracellular space|zinc ion binding|histone acetylation
CPNE5	527.338	194.935	859.741	4.41039	2.14091	8.85388e-05	0.0037112	Up	0.757597	9.83377	0.62098	1.09829	1.88277	0.97647	0.743965	5.75058	21.5388	8.25917	11.168	8.34386	6.38257	12.9376	GeneID:57699,Genbank:XM_005249247.2,HGNC:HGNC:2318,MIM:604209	copine 5		GO:0043005,GO:0043204,GO:0070062,GO:1903861	neuron projection|perikaryon|extracellular exosome|positive regulation of dendrite extension
CPNE8	441.407	274.307	608.508	2.21835	1.14948	0.000457468	0.0115999	Up	1.47946	3.78277	1.9154	3.03667	2.4922	2.16261	1.65454	8.72009	3.88721	6.27859	5.75799	2.23183	8.00987	5.07683	GeneID:144402,Genbank:XM_017018852.1,HGNC:HGNC:23498	copine 8		GO:0070062	extracellular exosome
CPXM1	1109.33	671.827	1546.83	2.30243	1.20316	0.00269814	0.0391793	Up	0.454214	22.5643	1.47888	27.298	38.8442	11.6815	16.8526	58.3214	34.0177	53.7234	35.3798	38.3188	22.9348	44.1923	GeneID:56265,Genbank:NM_001184699.1,HGNC:HGNC:15771,MIM:609555	carboxypeptidase X, M14 family member 1		GO:0004180,GO:0005615,GO:0008237,GO:0008270	carboxypeptidase activity|extracellular space|metallopeptidase activity|zinc ion binding
CPZ	213.722	125.721	301.723	2.39993	1.263	6.87144e-05	0.00306808	Up	1.57365	3.36517	1.39737	3.98718	4.64279	2.73583	2.88911	12.0627	6.88546	9.35542	5.6032	5.06407	6.14437	7.86269	GeneID:8532,Genbank:NM_001014448.2,HGNC:HGNC:2333,MIM:603105	carboxypeptidase Z		GO:0004181,GO:0004185,GO:0005578,GO:0005615,GO:0006508,GO:0006518,GO:0008270,GO:0016055,GO:0016485,GO:0070062	metallocarboxypeptidase activity|serine-type carboxypeptidase activity|proteinaceous extracellular matrix|extracellular space|proteolysis|peptide metabolic process|zinc ion binding|Wnt signaling pathway|protein processing|extracellular exosome
CR2	45.0274	10.3903	79.6645	7.66721	2.9387	5.9722e-08	1.78548e-05	Up	0.0122487	0.705203	0	0.147815	0.162946	0.0282706	0.0134229	0.310649	1.9968	0.859265	1.29786	0.827753	1.74213	1.58203	GeneID:1380,Genbank:NM_001006658.2,HGNC:HGNC:2336,MIM:120650	complement C3d receptor 2		GO:0001618,GO:0001848,GO:0003677,GO:0004875,GO:0004888,GO:0005886,GO:0006955,GO:0006958,GO:0016021,GO:0030183,GO:0030449,GO:0042100,GO:0042803,GO:0043235,GO:0045087,GO:0070062	virus receptor activity|complement binding|DNA binding|complement receptor activity|transmembrane signaling receptor activity|plasma membrane|immune response|complement activation, classical pathway|integral component of membrane|B cell differentiation|regulation of complement activation|B cell proliferation|protein homodimerization activity|receptor complex|innate immune response|extracellular e…	hsa04610,hsa04640,hsa04662,hsa05169	Complement and coagulation cascades|Hematopoietic cell lineage|B cell receptor signaling pathway|Epstein-Barr virus infection
CRACR2B	158.075	80.8339	235.317	2.91112	1.54157	0.00127872	0.02338	Up	0.320433	3.36026	0.975086	0.644485	0.796335	0.620712	0.727383	1.38524	5.79231	2.24516	4.44113	4.51892	2.06438	3.06625	GeneID:283229,Genbank:XM_017017587.1,HGNC:HGNC:28703,MIM:614177	calcium release activated channel regulator 2B		GO:0002115,GO:0005509,GO:0005737,GO:0034613,GO:2001256	store-operated calcium entry|calcium ion binding|cytoplasm|cellular protein localization|regulation of store-operated calcium entry
CRCT1	4741.79	7044.28	2439.29	0.34628	-1.52999	0.00495952	0.059032	Down	808.546	351.947	665.445	511.254	270.821	175.32	612.802	72.7189	104.051	128.126	149.224	570.468	87.2016	207.058	GeneID:54544,Genbank:NM_019060.2,HGNC:HGNC:29875,MIM:617426	cysteine rich C-terminal 1
CREB3L2	2974.58	1882.33	4066.84	2.16054	1.11139	3.4854e-05	0.00188385	Up	10.8491	14.9182	9.07026	15.1639	11.4975	8.73828	10.0398	17.8849	38.1507	21.5145	25.4367	36.953	18.8965	32.5589	GeneID:64764,Genbank:NM_194071.3,HGNC:HGNC:23720,MIM:608834	cAMP responsive element binding protein 3 like 2				hsa04022,hsa04024,hsa04151,hsa04152,hsa04211,hsa04261,hsa04668,hsa04714,hsa04725,hsa04728,hsa04911,hsa04915,hsa04916,hsa04918,hsa04922,hsa04925,hsa04926,hsa04927,hsa04928,hsa04931,hsa04934,hsa04962,hsa05016,hsa05030,hsa05031,hsa05034,hsa05161,hsa05163,hsa05165,hsa05203,hsa05215	cGMP-PKG signaling pathway|cAMP signaling pathway|PI3K-Akt signaling pathway|AMPK signaling pathway|Longevity regulating pathway|Adrenergic signaling in cardiomyocytes|TNF signaling pathway|Thermogenesis|Cholinergic synapse|Dopaminergic synapse|Insulin secretion|Estrogen signaling pathway|Melanogenesis|Thyroid hormone synthesis|Glucagon signaling pathway|Aldosterone synthesis and secretion|Relaxi…
CRELD2	708.228	457.924	958.532	2.09321	1.06572	1.82441e-05	0.00123532	Up	8.07926	19.5282	7.65628	6.56791	9.08708	6.07884	7.39113	13.704	29.7015	20.5456	19.5868	23.3448	17.2854	24.0116	GeneID:79174,Genbank:NM_001135101.2,HGNC:HGNC:28150,MIM:607171	cysteine rich with EGF like domains 2		GO:0005509,GO:0005615,GO:0005783,GO:0005794	calcium ion binding|extracellular space|endoplasmic reticulum|Golgi apparatus
CRISP2	5.13635	9.76463	0.508067	0.0520314	-4.26447	0.00158862	0.0273168	Down	0.251769	0.817003	0.264838	0.115087	0.0234216	0.316959	0	0	0	0	0	0.090985	0	0	GeneID:7180,Genbank:XM_011514843.3,HGNC:HGNC:12024,MIM:187430	cysteine rich secretory protein 2		GO:0005615	extracellular space
CRISP3	1070.99	1959.17	182.812	0.0933108	-3.42181	0.000338802	0.00960546	Down	82.7238	91.1611	91.5583	17.8499	6.23555	27.5953	21.2217	0.638602	0.824224	4.85758	2.78196	18.8707	0.32028	6.53318	GeneID:10321,Genbank:NM_006061.3,HGNC:HGNC:16904	cysteine rich secretory protein 3		GO:0005576,GO:0005578,GO:0005615,GO:0006952,GO:0035580,GO:0042581,GO:0043312,GO:0045087,GO:0070062,GO:1904724	extracellular region|proteinaceous extracellular matrix|extracellular space|defense response|specific granule lumen|specific granule|neutrophil degranulation|innate immune response|extracellular exosome|tertiary granule lumen
CRISPLD2	1704.49	947.5	2461.49	2.59788	1.37733	0.0256294	0.176632	Up	3.85153	13.5758	3.95018	14.2558	22.9691	10.013	13.3774	75.839	29.5835	29.3724	16.395	23.604	16.1322	32.0025	GeneID:83716,Genbank:NM_031476.3,HGNC:HGNC:25248,MIM:612434	cysteine rich secretory protein LCCL domain containing 2		GO:0005576,GO:0005578,GO:0008201,GO:0030133,GO:0030198,GO:0030324,GO:0034774,GO:0043312,GO:0060325,GO:0070062,GO:1904813	extracellular region|proteinaceous extracellular matrix|heparin binding|transport vesicle|extracellular matrix organization|lung development|secretory granule lumen|neutrophil degranulation|face morphogenesis|extracellular exosome|ficolin-1-rich granule lumen
CRLF1	126.175	168.741	83.6091	0.495487	-1.01308	0.0196289	0.149142	Down	1.74908	3.26078	3.89878	3.91577	5.66787	5.19035	4.22141	6.31309	2.8449	1.38644	1.02042	0.772551	1.82991	0.600819	GeneID:9244,Genbank:NM_004750.4,HGNC:HGNC:2364,MIM:604237	cytokine receptor like factor 1		GO:0001657,GO:0005576,GO:0005615,GO:0005829,GO:0008284,GO:0010469,GO:0019221,GO:0019955,GO:0042531,GO:0043524,GO:0046982,GO:0070106,GO:0097058,GO:2000672	ureteric bud development|extracellular region|extracellular space|cytosol|positive regulation of cell proliferation|regulation of receptor activity|cytokine-mediated signaling pathway|cytokine binding|positive regulation of tyrosine phosphorylation of STAT protein|negative regulation of neuron apoptotic process|protein heterodimerization activity|interleukin-27-mediated signaling pathway|CRLF-CLC…
CRMP1	40.3863	24.3535	56.4192	2.31668	1.21206	0.0109969	0.101133	Up	0.384771	0.260619	0.095234	0.477989	0.37058	0.287316	0.297639	1.21329	1.61646	0.497862	0.734457	0.314907	0.667389	0.528685	GeneID:1400,Genbank:NM_001014809.2,HGNC:HGNC:2365,MIM:602462	collapsin response mediator protein 1		GO:0000226,GO:0005813,GO:0005819,GO:0005829,GO:0006139,GO:0007399,GO:0007411,GO:0010977,GO:0016810,GO:0030496,GO:0031005,GO:1904530	microtubule cytoskeleton organization|centrosome|spindle|cytosol|nucleobase-containing compound metabolic process|nervous system development|axon guidance|negative regulation of neuron projection development|hydrolase activity, acting on carbon-nitrogen (but not peptide) bonds|midbody|filamin binding|negative regulation of actin filament binding
CRNN	55755.1	84654.6	26855.7	0.317238	-1.65636	0.00293901	0.0415349	Down	4477.08	1929.08	3478.29	2134.11	1428.28	1175.78	2525	70.3531	706.858	480.737	949.872	2433.46	342.708	1194.53	GeneID:49860,Genbank:NM_016190.2,HGNC:HGNC:1230,MIM:611312	cornulin		GO:0005509,GO:0005737,GO:0009408,GO:0016020,GO:0046914,GO:0070062,GO:0098609	calcium ion binding|cytoplasm|response to heat|membrane|transition metal ion binding|extracellular exosome|cell-cell adhesion
CRYAB	2383.05	3456.83	1309.26	0.378745	-1.4007	0.0197766	0.149856	Down	304.427	70.0769	281.735	106.959	92.7099	114.724	168.659	52.9138	45.7579	57.6985	61.7962	139.516	66.4093	71.3258	GeneID:1410,Genbank:NM_001289807.1,HGNC:HGNC:2389,MIM:123590	crystallin alpha B				hsa04141,hsa04213	Protein processing in endoplasmic reticulum|Longevity regulating pathway - multiple species
CRYBA4	5.59879	0.964556	10.233	10.609	3.40722	0.000840496	0.0175554	Up	0	0.383981	0.0584634	0	0	0	0	0.128142	1.29435	0.264332	0.515288	1.54655	0.449872	0.687294	GeneID:1413,Genbank:XM_006724140.3,HGNC:HGNC:2396,MIM:123631	crystallin beta A4		GO:0005212,GO:0007601,GO:0043010	structural constituent of eye lens|visual perception|camera-type eye development
CRYBB1	8.72294	3.92804	13.5178	3.44137	1.78298	0.0103592	0.0971538	Up	0.139294	0.588107	0.146525	0.186774	0.190055	0.107165	0.101764	0.695841	0.86506	0.441656	1.04546	1.29202	0.214761	0.82937	GeneID:1414,Genbank:XM_011529899.3,HGNC:HGNC:2397,MIM:600929	crystallin beta B1
CRYBG1	4912.03	6796.65	3027.41	0.445427	-1.16674	0.00027131	0.00818135	Down	67.5823	33.0749	57.5696	39.981	52.8413	33.7414	35.8085	12.7611	26.0827	26.39	27.7068	23.7873	21.6465	25.1172	GeneID:202,Genbank:XM_005266839.3,HGNC:HGNC:356,MIM:601797	crystallin beta-gamma domain containing 1		GO:0030246	carbohydrate binding
CRYBG2	1688.95	2546.64	831.26	0.326414	-1.61522	0.00475104	0.0576059	Down	47.9178	16.4765	40.0435	18.6112	11.445	19.5163	23.0203	5.33366	8.4143	10.5697	11.7123	10.4691	8.57511	12.3042	GeneID:55057,Genbank:NM_001039775.3,HGNC:HGNC:17295	crystallin beta-gamma domain containing 2		GO:0030246	carbohydrate binding
CRYM	41.8651	69.505	14.2252	0.204665	-2.28867	0.000751889	0.0162748	Down	1.43036	5.8675	2.82114	1.22866	1.37222	1.40994	2.15528	0.206116	0.370125	0.106294	0.592028	1.85584	0.0689159	0.327558	GeneID:1428,Genbank:NM_001888.4,HGNC:HGNC:2418,MIM:123740	crystallin mu		GO:0000122,GO:0003714,GO:0005634,GO:0005737,GO:0005739,GO:0005782,GO:0005829,GO:0006554,GO:0007605,GO:0016639,GO:0042403,GO:0042803,GO:0047127,GO:0050661,GO:0070062,GO:0070324,GO:0070327	negative regulation of transcription from RNA polymerase II promoter|transcription corepressor activity|nucleus|cytoplasm|mitochondrion|peroxisomal matrix|cytosol|lysine catabolic process|sensory perception of sound|oxidoreductase activity, acting on the CH-NH2 group of donors, NAD or NADP as acceptor|thyroid hormone metabolic process|protein homodimerization activity|thiomorpholine-carboxylate d…
CSF2RB	1393.38	804.315	1982.44	2.46476	1.30145	0.00420689	0.053483	Up	2.60021	36.0851	4.92113	5.18777	9.11518	5.18191	5.82481	34.9231	36.463	21.741	28.4505	12.578	18.8494	27.1902	GeneID:1439,Genbank:XM_011529903.2,HGNC:HGNC:2436,MIM:138981	colony stimulating factor 2 receptor beta common subunit		GO:0000165,GO:0004713,GO:0004872,GO:0004896,GO:0005088,GO:0005622,GO:0005886,GO:0005887,GO:0007165,GO:0007585,GO:0019221,GO:0030526,GO:0032496,GO:0036016,GO:0038043,GO:0038156,GO:0044267	MAPK cascade|protein tyrosine kinase activity|receptor activity|cytokine receptor activity|Ras guanyl-nucleotide exchange factor activity|intracellular|plasma membrane|integral component of plasma membrane|signal transduction|respiratory gaseous exchange|cytokine-mediated signaling pathway|granulocyte macrophage colony-stimulating factor receptor complex|response to lipopolysaccharide|cellular re…	hsa04060,hsa04210,hsa04630,hsa05200	Cytokine-cytokine receptor interaction|Apoptosis|Jak-STAT signaling pathway|Pathways in cancer
CSF3	470.334	80.9823	859.685	10.6157	3.40813	0.00114549	0.0215625	Up	0.0978206	20.7253	0.411594	0.950939	0.133468	0.112887	0	10.4499	9.9731	43.8486	32.9951	19.6157	27.0719	100.313	GeneID:1440,Genbank:NM_000759.3,HGNC:HGNC:2438,MIM:138970	colony stimulating factor 3				hsa04060,hsa04151,hsa04630,hsa04640,hsa04657,hsa05144	Cytokine-cytokine receptor interaction|PI3K-Akt signaling pathway|Jak-STAT signaling pathway|Hematopoietic cell lineage|IL-17 signaling pathway|Malaria
CSMD2	88.187	42.4871	133.887	3.15123	1.65592	0.00039563	0.0105868	Up	0.0104421	0.216427	0.0219682	0.20477	0.285837	0.0843525	0.085823	0.764393	0.449888	0.456276	0.414911	0.138365	0.404498	0.394561	GeneID:114784,Genbank:NM_052896.4,HGNC:HGNC:19290,MIM:608398	CUB and Sushi multiple domains 2		GO:0005886,GO:0016021	plasma membrane|integral component of membrane
CSRP3	55.6765	111.353	0	0	#NAME?	0.000673522	0.0151461	Down	0.957359	0.0408286	0.0745967	0.035658	0.0362843	14.0761	17.6021	0	0	0	0	0	0	0	GeneID:8048,Genbank:NM_003476.4,HGNC:HGNC:2472,MIM:600824	cysteine and glycine rich protein 3		GO:0002026,GO:0003300,GO:0003779,GO:0005634,GO:0005856,GO:0006351,GO:0006874,GO:0007519,GO:0008307,GO:0030018,GO:0031433,GO:0033365,GO:0035995,GO:0042802,GO:0042805,GO:0045662,GO:0045663,GO:0045944,GO:0046872,GO:0048738,GO:0055003,GO:0060048,GO:1903919,GO:1903920	regulation of the force of heart contraction|cardiac muscle hypertrophy|actin binding|nucleus|cytoskeleton|transcription, DNA-templated|cellular calcium ion homeostasis|skeletal muscle tissue development|structural constituent of muscle|Z disc|telethonin binding|protein localization to organelle|detection of muscle stretch|identical protein binding|actinin binding|negative regulation of myoblast …
CST1	11.5001	3.69706	19.303	5.22118	2.38438	0.00467969	0.057156	Up	0	0.865136	0.143697	0.412131	0	0	0.598804	2.91338	1.27255	0.730912	1.35699	0.362025	4.02804	0.750798	GeneID:1469,Genbank:NM_001898.2,HGNC:HGNC:2473,MIM:123855	cystatin SN		GO:0001580,GO:0002020,GO:0004869,GO:0005615,GO:2000117	detection of chemical stimulus involved in sensory perception of bitter taste|protease binding|cysteine-type endopeptidase inhibitor activity|extracellular space|negative regulation of cysteine-type endopeptidase activity	hsa04970	Salivary secretion
CSTA	17489.1	25685.4	9292.86	0.361796	-1.46675	0.00174029	0.0292714	Down	3156.68	1330.17	1895.74	1479.03	950.776	1181.54	2174.94	321.038	529.025	627.129	800.388	1448.38	387.268	864.007	GeneID:1475,Genbank:NM_005213.3,HGNC:HGNC:2481,MIM:184600	cystatin A
CSTB	46551.1	71841.4	21260.8	0.295941	-1.75662	0.00409499	0.0522401	Down	8375.59	2912.66	5935.72	3677.78	1719.01	2009.76	4829.23	542.847	841.873	1173.17	1344	3293.39	787.359	1980.51	GeneID:1476,Genbank:NM_000100.3,HGNC:HGNC:2482,MIM:601145	cystatin B
CTH	64.1205	29.1975	99.0434	3.39218	1.76221	0.00606022	0.0677696	Up	0.150714	0.880109	0.271778	0.313956	0.363536	0.360277	0.200553	1.0921	3.42637	1.5872	1.11216	0.641914	0.473036	1.0798	GeneID:1491,Genbank:NM_001902.5,HGNC:HGNC:2501,MIM:607657	cystathionine gamma-lyase		GO:0000098,GO:0003962,GO:0004123,GO:0005516,GO:0005737,GO:0005829,GO:0006534,GO:0016846,GO:0018272,GO:0019343,GO:0019344,GO:0019346,GO:0030170,GO:0030968,GO:0042802,GO:0043123,GO:0044524,GO:0044540,GO:0047982,GO:0051092,GO:0051289,GO:0070062,GO:0070814,GO:0071266,GO:0080146,GO:1904831,GO:1990830,GO:2001234	sulfur amino acid catabolic process|cystathionine gamma-synthase activity|cystathionine gamma-lyase activity|calmodulin binding|cytoplasm|cytosol|cysteine metabolic process|carbon-sulfur lyase activity|protein-pyridoxal-5-phosphate linkage via peptidyl-N6-pyridoxal phosphate-L-lysine|cysteine biosynthetic process via cystathionine|cysteine biosynthetic process|transsulfuration|pyridoxal phosphate…	hsa00260,hsa00270,hsa00450	Glycine, serine and threonine metabolism|Cysteine and methionine metabolism|Selenocompound metabolism
CTHRC1	608.531	255.383	961.68	3.76564	1.9129	3.4959e-05	0.00188402	Up	1.65451	21.0357	2.4293	10.1218	22.8918	6.48377	7.66795	75.101	30.1829	38.5247	29.903	38.5943	36.3503	33.4369	GeneID:115908,Genbank:NM_138455.3,HGNC:HGNC:18831,MIM:610635	collagen triple helix repeat containing 1
CTLA4	39.2329	16.3966	62.0692	3.78549	1.92048	5.07543e-07	9.87573e-05	Up	0.420538	1.60404	0.248832	0.237888	0.242067	0.212323	0.489655	1.8483	1.99957	1.71883	1.21843	2.29863	1.82357	3.10583	GeneID:1493,Genbank:NM_005214.4,HGNC:HGNC:2505,MIM:123890	cytotoxic T-lymphocyte associated protein 4				hsa04514,hsa04660,hsa05320,hsa05323	Cell adhesion molecules (CAMs)|T cell receptor signaling pathway|Autoimmune thyroid disease|Rheumatoid arthritis
CTSH	1209.33	782.939	1635.71	2.0892	1.06295	0.000636461	0.0145426	Up	12.0187	46.9493	6.88223	11.3647	21.2607	14.4379	17.3289	49.2027	52.3818	27.7271	42.7846	47.7498	32.9181	36.2124	GeneID:1512,Genbank:NM_004390.4,HGNC:HGNC:2535,MIM:116820	cathepsin H				hsa04142,hsa04210	Lysosome|Apoptosis
CTSK	4045.93	2386.49	5705.37	2.3907	1.25743	0.000687534	0.0153419	Up	20.8501	103.761	25.7035	95.1484	151.261	72.8131	86.6181	347.086	178.155	203.647	140.889	155.887	206.873	167.951	GeneID:1513,Genbank:NM_000396.3,HGNC:HGNC:2536,MIM:601105	cathepsin K		GO:0001957,GO:0001968,GO:0002224,GO:0004197,GO:0004252,GO:0005518,GO:0005576,GO:0005615,GO:0005654,GO:0005764,GO:0006508,GO:0008234,GO:0022617,GO:0030574,GO:0036021,GO:0043202,GO:0043231,GO:0043394,GO:0045453,GO:0045616,GO:0051603,GO:1903146,GO:1903955	intramembranous ossification|fibronectin binding|toll-like receptor signaling pathway|cysteine-type endopeptidase activity|serine-type endopeptidase activity|collagen binding|extracellular region|extracellular space|nucleoplasm|lysosome|proteolysis|cysteine-type peptidase activity|extracellular matrix disassembly|collagen catabolic process|endolysosome lumen|lysosomal lumen|intracellular membrane…	hsa04142,hsa04210,hsa04380,hsa04620,hsa05323	Lysosome|Apoptosis|Osteoclast differentiation|Toll-like receptor signaling pathway|Rheumatoid arthritis
CTSV	657.226	912.728	401.725	0.440136	-1.18398	7.63657e-05	0.00329818	Down	12.1017	9.11525	8.93729	11.7583	12.477	7.27159	18.7835	4.24823	5.33296	5.20657	4.42895	9.29889	6.19459	4.40707	GeneID:1515,Genbank:NM_001201575.1,HGNC:HGNC:2538,MIM:603308	cathepsin V		GO:0004177,GO:0004197,GO:0004252,GO:0005576,GO:0005615,GO:0005730,GO:0005764,GO:0005902,GO:0007283,GO:0008234,GO:0009267,GO:0009749,GO:0009897,GO:0010259,GO:0010839,GO:0016540,GO:0016807,GO:0019886,GO:0021675,GO:0022617,GO:0030141,GO:0030984,GO:0031069,GO:0032403,GO:0034698,GO:0042277,GO:0042393,GO:0043005,GO:0043202,GO:0043204,GO:0045177,GO:0045616,GO:0046697,GO:0048102,GO:0051384,GO:0051603,GO:…	aminopeptidase activity|cysteine-type endopeptidase activity|serine-type endopeptidase activity|extracellular region|extracellular space|nucleolus|lysosome|microvillus|spermatogenesis|cysteine-type peptidase activity|cellular response to starvation|response to glucose|external side of plasma membrane|multicellular organism aging|negative regulation of keratinocyte proliferation|protein autoproces…	hsa04142,hsa04210	Lysosome|Apoptosis
CTTNBP2	446.946	681.867	212.025	0.310948	-1.68525	0.00442714	0.0550341	Down	8.2027	1.62348	2.96621	3.93462	2.92164	2.6498	3.63093	1.17258	1.42286	1.86799	1.72736	0.733952	0.908334	1.5083	GeneID:83992,Genbank:XM_024446965.1,HGNC:HGNC:15679,MIM:609772	cortactin binding protein 2		GO:0005938,GO:0007420,GO:0008021,GO:0017124,GO:0043197	cell cortex|brain development|synaptic vesicle|SH3 domain binding|dendritic spine
CTXND1	9.84309	17.0341	2.65205	0.15569	-2.68325	0.0014071	0.0249913	Down	0.0822428	0.0344364	0.157295	0.360904	0.114764	0.0690253	0.155673	0.0172382	0	0.0177795	0.059416	0.0297212	0.017291	0.0308192	GeneID:100996492,Genbank:NM_001352888.1,HGNC:HGNC:50507	cortexin domain containing 1		GO:0003677,GO:0005634,GO:0006351,GO:0006355,GO:0046872	DNA binding|nucleus|transcription, DNA-templated|regulation of transcription, DNA-templated|metal ion binding
CWH43	717.609	963.69	471.528	0.489295	-1.03122	0.000236464	0.00744639	Down	21.9112	12.5858	23.6538	18.2235	18.8553	13.4728	15.6864	7.3145	10.8493	6.92053	10.7793	14.3712	9.46951	9.06684	GeneID:80157,Genbank:XM_011513755.1,HGNC:HGNC:26133	cell wall biogenesis 43 C-terminal homolog		GO:0006506,GO:0016021	GPI anchor biosynthetic process|integral component of membrane
CXCL1	1506.3	625.857	2386.75	3.81357	1.93114	0.0100399	0.0951305	Up	0.355245	196.653	1.82172	32.1972	1.4541	1.94731	0.389299	49.5018	75.2862	202.06	166.269	46.8371	133.197	259.433	GeneID:2919,Genbank:NM_001511.3,HGNC:HGNC:4602,MIM:155730	C-X-C motif chemokine ligand 1				hsa04060,hsa04062,hsa04621,hsa04657,hsa04668,hsa05120,hsa05132,hsa05134,hsa05146,hsa05167,hsa05323	Cytokine-cytokine receptor interaction|Chemokine signaling pathway|NOD-like receptor signaling pathway|IL-17 signaling pathway|TNF signaling pathway|Epithelial cell signaling in Helicobacter pylori infection|Salmonella infection|Legionellosis|Amoebiasis|Kaposi sarcoma-associated herpesvirus infection|Rheumatoid arthritis
CXCL13	1588.47	604.163	2572.77	4.2584	2.09031	0.00170771	0.0288536	Up	1.30512	172.823	1.81573	14.9031	22.6181	0.9717	0.784321	227.285	83.3401	221.256	82.8619	111.629	129.447	68.9541	GeneID:10563,Genbank:NM_006419.2,HGNC:HGNC:10639,MIM:605149	C-X-C motif chemokine ligand 13				hsa04060,hsa04062	Cytokine-cytokine receptor interaction|Chemokine signaling pathway
CXCR2	674.177	972.482	375.871	0.386507	-1.37143	0.00133597	0.0241167	Down	21.4518	41.6039	14.7253	15.7803	13.0389	12.0657	14.7476	1.69023	13.2789	4.81486	10.2877	13.299	4.56147	9.13757	GeneID:3579,Genbank:NM_001168298.1,HGNC:HGNC:6027,MIM:146928	C-X-C motif chemokine receptor 2				hsa04060,hsa04062,hsa04072,hsa04144,hsa05120,hsa05163	Cytokine-cytokine receptor interaction|Chemokine signaling pathway|Phospholipase D signaling pathway|Endocytosis|Epithelial cell signaling in Helicobacter pylori infection|Human cytomegalovirus infection
CXCR4	1365.75	293.71	2437.79	8.3	3.05311	0.0122839	0.108801	Up	7.44759	23.5446	2.9085	3.76725	7.82657	3.83415	3.49431	30.4867	62.5579	30.3305	11.4295	199.883	30.5286	87.5947	GeneID:7852,Genbank:NM_003467.2,HGNC:HGNC:2561,MIM:162643	C-X-C motif chemokine receptor 4		GO:0004950,GO:0005764,GO:0005769,GO:0005770,GO:0005886,GO:0006935,GO:0016021,GO:0019955,GO:0030054,GO:0071345	chemokine receptor activity|lysosome|early endosome|late endosome|plasma membrane|chemotaxis|integral component of membrane|cytokine binding|cell junction|cellular response to cytokine stimulus	hsa04020,hsa04060,hsa04062,hsa04144,hsa04360,hsa04670,hsa04672,hsa04810,hsa05163,hsa05170,hsa05200	Calcium signaling pathway|Cytokine-cytokine receptor interaction|Chemokine signaling pathway|Endocytosis|Axon guidance|Leukocyte transendothelial migration|Intestinal immune network for IgA production|Regulation of actin cytoskeleton|Human cytomegalovirus infection|Human immunodeficiency virus 1 infection|Pathways in cancer
CXCR5	29.3881	15.3561	43.4201	2.82754	1.49955	0.0482306	0.265684	Up	0.0167075	1.61601	0.0351495	0.0336037	0.410327	0.0192808	0.0366182	0.462252	1.94548	0.377441	0.818766	0.929822	1.13985	0.688695	GeneID:643,Genbank:NM_001716.4,HGNC:HGNC:1060,MIM:601613	C-X-C motif chemokine receptor 5				hsa04060,hsa04062	Cytokine-cytokine receptor interaction|Chemokine signaling pathway
CYBA	1815.69	760.411	2870.96	3.77554	1.91668	1.36518e-05	0.00103424	Up	9.11307	50.8152	8.75717	12.5377	20.0157	12.2655	11.3153	37.8528	101.175	57.1326	64.8468	113.552	44.698	81.1265	GeneID:1535,Genbank:NM_000101.3,HGNC:HGNC:2577,MIM:608508	cytochrome b-245 alpha chain				hsa04145,hsa04380,hsa04621,hsa04670,hsa05140,hsa05418	Phagosome|Osteoclast differentiation|NOD-like receptor signaling pathway|Leukocyte transendothelial migration|Leishmaniasis|Fluid shear stress and atherosclerosis
CYP24A1	389.372	65.5078	713.237	10.8878	3.44464	0.000153447	0.00555083	Up	0.0122632	2.93711	0.386994	1.94853	0.351374	0.86327	0.120949	2.65778	6.30212	8.32576	29.6587	3.36367	11.472	16.4455	GeneID:1591,Genbank:XM_017027692.2,HGNC:HGNC:2602,MIM:126065	cytochrome P450 family 24 subfamily A member 1		GO:0001649,GO:0005506,GO:0005634,GO:0005654,GO:0005739,GO:0005741,GO:0005886,GO:0006766,GO:0008403,GO:0016491,GO:0020037,GO:0030342,GO:0033280,GO:0042359,GO:0042369,GO:0055114,GO:0070561	osteoblast differentiation|iron ion binding|nucleus|nucleoplasm|mitochondrion|mitochondrial outer membrane|plasma membrane|vitamin metabolic process|25-hydroxycholecalciferol-24-hydroxylase activity|oxidoreductase activity|heme binding|1-alpha,25-dihydroxyvitamin D3 24-hydroxylase activity|response to vitamin D|vitamin D metabolic process|vitamin D catabolic process|oxidation-reduction process|vi…	hsa00100,hsa04928,hsa05206	Steroid biosynthesis|Parathyroid hormone synthesis, secretion and action|MicroRNAs in cancer
CYP26A1	11.2868	2.37409	20.1996	8.50836	3.08888	3.6893e-05	0.00194374	Up	0	0.0482235	0	0.0210582	0.299993	0.0483302	0	0.458655	0.390132	1.02081	0.249612	0.832408	0.217923	0.43158	GeneID:1592,Genbank:NM_057157.2,HGNC:HGNC:2603,MIM:602239	cytochrome P450 family 26 subfamily A member 1		GO:0001972,GO:0005506,GO:0005789,GO:0006766,GO:0006805,GO:0008401,GO:0016125,GO:0016709,GO:0019825,GO:0020037,GO:0031090,GO:0034653,GO:0042573,GO:0048387	retinoic acid binding|iron ion binding|endoplasmic reticulum membrane|vitamin metabolic process|xenobiotic metabolic process|retinoic acid 4-hydroxylase activity|sterol metabolic process|oxidoreductase activity, acting on paired donors, with incorporation or reduction of molecular oxygen, NAD(P)H as one donor, and incorporation of one atom of oxygen|oxygen binding|heme binding|organelle membrane|…	hsa00830	Retinol metabolism
CYP27B1	35.6976	21.5259	49.8692	2.3167	1.21207	0.00131916	0.0239065	Up	0.313089	1.22574	0.351297	0.4408	0.405824	0.650359	0.251608	1.25123	1.26385	2.40731	1.05053	0.663784	0.989568	1.43397	GeneID:1594,Genbank:NM_000785.3,HGNC:HGNC:2606,MIM:609506	cytochrome P450 family 27 subfamily B member 1				hsa00100,hsa04928,hsa05152	Steroid biosynthesis|Parathyroid hormone synthesis, secretion and action|Tuberculosis
CYP2C19	85.6872	121.872	49.503	0.40619	-1.29977	0.00056179	0.0133823	Down	1.89563	0.607126	1.00362	1.38872	1.69574	2.91196	2.61388	0.159194	1.24742	0.806036	1.33019	0.748563	0.725825	0.48298	GeneID:1557,Genbank:NM_000769.3,HGNC:HGNC:2621,MIM:124020	cytochrome P450 family 2 subfamily C member 19				hsa00590,hsa00591,hsa00982,hsa04726,hsa05204	Arachidonic acid metabolism|Linoleic acid metabolism|Drug metabolism - cytochrome P450|Serotonergic synapse|Chemical carcinogenesis
CYP2C9	116.9	162.02	71.7804	0.443035	-1.17451	0.015797	0.129264	Down	4.35141	2.79433	2.72877	2.13189	6.13695	13.0691	5.65501	0.353716	4.85041	3.28341	3.47281	2.91993	1.67724	1.11147	GeneID:1559,Genbank:NM_000771.3,HGNC:HGNC:2623,MIM:601130	cytochrome P450 family 2 subfamily C member 9				hsa00590,hsa00591,hsa00830,hsa00980,hsa00982,hsa04726,hsa05204	Arachidonic acid metabolism|Linoleic acid metabolism|Retinol metabolism|Metabolism of xenobiotics by cytochrome P450|Drug metabolism - cytochrome P450|Serotonergic synapse|Chemical carcinogenesis
CYP2J2	167.574	224.753	110.394	0.49118	-1.02568	0.00483388	0.0580571	Down	10.8237	5.6822	5.99391	7.48503	4.54759	5.31722	7.08092	0.502877	2.96304	3.79276	3.28605	6.24987	5.6747	3.52134	GeneID:1573,Genbank:NM_000775.3,HGNC:HGNC:2634,MIM:601258	cytochrome P450 family 2 subfamily J member 2				hsa00590,hsa00591,hsa04726,hsa04750,hsa04913	Arachidonic acid metabolism|Linoleic acid metabolism|Serotonergic synapse|Inflammatory mediator regulation of TRP channels|Ovarian steroidogenesis
CYP2W1	6.87652	10.5004	3.25259	0.309757	-1.69079	0.0209193	0.154678	Down	0.189327	0.0198186	0.21726	0.0865439	0.140903	0.496563	0.282923	0	0.10689	0.0409294	0.136779	0.13684	0.0199024	0.0472983	GeneID:54905,Genbank:XM_011515441.3,HGNC:HGNC:20243,MIM:615967	cytochrome P450 family 2 subfamily W member 1
CYP3A4	31.2068	50.2669	12.1467	0.241645	-2.04904	3.83936e-07	7.97421e-05	Down	1.05977	0.599443	0.625843	1.23403	1.33181	1.35173	1.18174	0	0.115465	0.154746	0.738763	0.369545	0.0429984	0.562023	GeneID:1576,Genbank:NM_001202855.2,HGNC:HGNC:2637,MIM:124010	cytochrome P450 family 3 subfamily A member 4				hsa00140,hsa00591,hsa00830,hsa00980,hsa00982,hsa00983,hsa04976,hsa05204	Steroid hormone biosynthesis|Linoleic acid metabolism|Retinol metabolism|Metabolism of xenobiotics by cytochrome P450|Drug metabolism - cytochrome P450|Drug metabolism - other enzymes|Bile secretion|Chemical carcinogenesis
CYP3A5	461.233	650.259	272.207	0.418613	-1.25631	0.023069	0.16463	Down	13.2806	5.60372	5.06295	8.21054	7.80751	31.3515	22.3482	1.52072	6.08889	5.89237	8.12206	13.7239	2.47359	3.77204	GeneID:1577,Genbank:NM_000777.4,HGNC:HGNC:2638,MIM:605325	cytochrome P450 family 3 subfamily A member 5				hsa00140,hsa00830,hsa00980,hsa00982,hsa05204	Steroid hormone biosynthesis|Retinol metabolism|Metabolism of xenobiotics by cytochrome P450|Drug metabolism - cytochrome P450|Chemical carcinogenesis
CYP4B1	248.655	339.632	157.678	0.464261	-1.10699	0.00524418	0.0611987	Down	13.7529	7.80731	9.10502	6.74605	11.8838	2.66369	10.1178	0.415764	4.81553	3.25903	4.99973	6.81793	6.64481	6.01264	GeneID:1580,Genbank:NM_001099772.1,HGNC:HGNC:2644,MIM:124075	cytochrome P450 family 4 subfamily B member 1
CYP4F11	64.3455	37.4124	91.2787	2.4398	1.28676	0.0379872	0.228579	Up	2.22472	0.40081	0.0795988	1.09581	0.185843	0.139721	0.0663398	0.558296	1.5508	1.3316	1.784	2.26608	1.33002	3.14	GeneID:57834,Genbank:NM_001128932.1,HGNC:HGNC:13265,MIM:611517	cytochrome P450 family 4 subfamily F member 11		GO:0004497,GO:0005504,GO:0005506,GO:0005789,GO:0006631,GO:0006954,GO:0007596,GO:0016021,GO:0016709,GO:0020037,GO:0031090,GO:0042361,GO:0042376,GO:0042377,GO:0055114	monooxygenase activity|fatty acid binding|iron ion binding|endoplasmic reticulum membrane|fatty acid metabolic process|inflammatory response|blood coagulation|integral component of membrane|oxidoreductase activity, acting on paired donors, with incorporation or reduction of molecular oxygen, NAD(P)H as one donor, and incorporation of one atom of oxygen|heme binding|organelle membrane|menaquinone …
CYP4F12	726.097	1052.29	399.907	0.380036	-1.39579	2.46187e-05	0.00147274	Down	15.0176	6.72878	5.42893	13.4279	11.2824	17.641	16.4913	0.918084	7.53117	5.93972	8.9864	4.97486	3.0258	5.17286	GeneID:66002,Genbank:NM_023944.3,HGNC:HGNC:18857,MIM:611485	cytochrome P450 family 4 subfamily F member 12		GO:0000038,GO:0001676,GO:0003091,GO:0003095,GO:0005506,GO:0005737,GO:0005789,GO:0008392,GO:0016021,GO:0016324,GO:0017144,GO:0018685,GO:0019369,GO:0019373,GO:0019825,GO:0020037,GO:0031090,GO:0036101,GO:0042360,GO:0043231,GO:0050051,GO:0055078,GO:0055114,GO:0070330	very long-chain fatty acid metabolic process|long-chain fatty acid metabolic process|renal water homeostasis|pressure natriuresis|iron ion binding|cytoplasm|endoplasmic reticulum membrane|arachidonic acid epoxygenase activity|integral component of membrane|apical plasma membrane|drug metabolic process|alkane 1-monooxygenase activity|arachidonic acid metabolic process|epoxygenase P450 pathway|oxyg…
CYP4F22	591.241	823.504	358.978	0.435915	-1.19788	0.000467574	0.0117593	Down	10.6947	5.29816	12.016	22.2069	21.7062	19.4559	23.9265	4.54655	12.4395	7.30857	10.259	12.3116	3.88257	4.56466	GeneID:126410,Genbank:XM_011527692.2,HGNC:HGNC:26820,MIM:611495	cytochrome P450 family 4 subfamily F member 22		GO:0004497,GO:0005506,GO:0005789,GO:0006690,GO:0016705,GO:0020037,GO:0031090	monooxygenase activity|iron ion binding|endoplasmic reticulum membrane|icosanoid metabolic process|oxidoreductase activity, acting on paired donors, with incorporation or reduction of molecular oxygen|heme binding|organelle membrane
CYP4F3	187.19	271.448	102.931	0.379191	-1.399	0.000449318	0.0114386	Down	5.35043	2.4392	2.21681	3.34918	2.43589	2.31859	4.64281	0.314695	1.52577	1.41515	2.27059	1.22985	1.09849	2.04045	GeneID:4051,Genbank:NM_001199208.1,HGNC:HGNC:2646,MIM:601270	cytochrome P450 family 4 subfamily F member 3				hsa00590	Arachidonic acid metabolism
CYP4X1	230.677	150.778	310.576	2.05982	1.04252	0.000111945	0.00438332	Up	2.76307	5.37793	1.65015	3.15514	3.55716	2.61263	2.30515	2.85649	5.81213	6.95214	9.51509	5.71631	10.1417	7.54408	GeneID:260293,Genbank:NM_001320289.1,HGNC:HGNC:20244,MIM:614999	cytochrome P450 family 4 subfamily X member 1		GO:0005506,GO:0005789,GO:0016021,GO:0020037,GO:0031090,GO:0070330	iron ion binding|endoplasmic reticulum membrane|integral component of membrane|heme binding|organelle membrane|aromatase activity	hsa04726	Serotonergic synapse
CYR61	2982.62	500.088	5465.16	10.9284	3.45001	0.0183034	0.142505	Up	16.7153	16.7469	4.0448	4.75402	26.5717	20.9081	2.05733	500.512	22.1592	168.436	16.8965	44.8973	34.3677	241.047	GeneID:3491,Genbank:NM_001554.4,HGNC:HGNC:2654,MIM:602369	cysteine rich angiogenic inducer 61
CYSRT1	731.579	1032.19	430.966	0.417525	-1.26007	0.0166886	0.134009	Down	74.9235	35.6242	68.7928	29.1807	22.5259	27.8049	50.0003	6.64403	12.925	12.3728	21.5751	48.5258	12.0792	32.4458	GeneID:375791,Genbank:NM_199001.3,HGNC:HGNC:30529	cysteine rich tail 1		GO:0070062	extracellular exosome
CYTIP	521.439	182.341	860.536	4.71938	2.2386	0.000145353	0.00530999	Up	1.29631	10.302	0.888774	0.884604	2.06085	0.828122	1.06543	9.2332	13.6391	7.6653	7.41963	16.8549	6.95951	23.6003	GeneID:9595,Genbank:XM_017005386.2,HGNC:HGNC:9506,MIM:604448	cytohesin 1 interacting protein		GO:0005654,GO:0005737,GO:0005769,GO:0005829,GO:0005938,GO:0030155	nucleoplasm|cytoplasm|early endosome|cytosol|cell cortex|regulation of cell adhesion
DAPL1	595.619	831.542	359.696	0.432564	-1.20901	0.00788358	0.0808598	Down	36.2608	100.208	27.7039	61.7035	155.845	184.341	90.4535	11.4405	45.3346	29.7261	72.7985	88.6361	23.1717	25.1738	GeneID:92196,Genbank:NM_001017920.2,HGNC:HGNC:21490	death associated protein like 1		GO:0010507,GO:0030154,GO:0034198,GO:0070513,GO:0097190	negative regulation of autophagy|cell differentiation|cellular response to amino acid starvation|death domain binding|apoptotic signaling pathway
DBNDD1	316.937	452.815	181.059	0.399851	-1.32247	0.0021349	0.0335289	Down	14.0046	5.27718	12.081	9.43809	6.31539	4.95172	10.0246	1.51553	3.88375	3.08282	4.98184	7.37929	3.46262	4.16464	GeneID:79007,Genbank:NM_001288709.1,HGNC:HGNC:28455	dysbindin domain containing 1		GO:0030672,GO:0031175	synaptic vesicle membrane|neuron projection development
DCAF12L2	4.51477	7.82721	1.20233	0.153609	-2.70266	0.0055697	0.0638289	Down	0.219704	0.0919939	0.0840397	0.241031	0.183949	0.184395	0.218878	0.0230252	0.0620199	0.0712445	0	0	0	0.0548871	GeneID:340578,Genbank:NM_001013628.2,HGNC:HGNC:32950	DDB1 and CUL4 associated factor 12 like 2
DCC	93.6563	34.9244	152.388	4.36338	2.12545	0.00216418	0.0338738	Up	0.10224	0.52977	0.102659	0.17292	0.0808455	0.160892	0.162969	0.241084	1.89041	0.77359	0.603215	0.82517	0.274066	1.60276	GeneID:1630,Genbank:NM_005215.3,HGNC:HGNC:2701,MIM:120470	DCC netrin 1 receptor				hsa04360,hsa05200,hsa05210	Axon guidance|Pathways in cancer|Colorectal cancer
DCDC2	3.57564	6.06708	1.08419	0.178701	-2.48438	0.0469011	0.261371	Down	0	0.148812	0.181261	0.0216611	0.0220416	0.0124285	0.106219	0	0	0.0128053	0.0285287	0.042812	0	0.0147979	GeneID:51473,Genbank:NM_001195610.1,HGNC:HGNC:18141,MIM:605755	doublecortin domain containing 2		GO:0001764,GO:0005654,GO:0005737,GO:0005815,GO:0005829,GO:0005929,GO:0005930,GO:0006968,GO:0007605,GO:0015630,GO:0019894,GO:0030111,GO:0035556,GO:0045880,GO:0060091,GO:0060271,GO:0072686,GO:1902017	neuron migration|nucleoplasm|cytoplasm|microtubule organizing center|cytosol|cilium|axoneme|cellular defense response|sensory perception of sound|microtubule cytoskeleton|kinesin binding|regulation of Wnt signaling pathway|intracellular signal transduction|positive regulation of smoothened signaling pathway|kinocilium|cilium assembly|mitotic spindle|regulation of cilium assembly
DCT	870.173	1590.94	149.409	0.0939126	-3.41254	1.45224e-25	2.68447e-21	Down	16.9001	9.03901	18.9984	14.5421	17.8074	25.8943	19.1562	0.249485	4.84149	0.198837	4.22141	3.06318	0.284374	0.162196	GeneID:1638,Genbank:NM_001322182.1,HGNC:HGNC:2709,MIM:191275	dopachrome tautomerase		GO:0002052,GO:0004167,GO:0005507,GO:0005829,GO:0006583,GO:0008544,GO:0016021,GO:0016491,GO:0021847,GO:0033162,GO:0042438,GO:0042470,GO:0048066,GO:0048468	positive regulation of neuroblast proliferation|dopachrome isomerase activity|copper ion binding|cytosol|melanin biosynthetic process from tyrosine|epidermis development|integral component of membrane|oxidoreductase activity|ventricular zone neuroblast division|melanosome membrane|melanin biosynthetic process|melanosome|developmental pigmentation|cell development	hsa00350,hsa04916	Tyrosine metabolism|Melanogenesis
DCX	3.68827	6.6171	0.759441	0.114769	-3.12319	0.0051498	0.0604407	Down	0.00535874	0.0493635	0.0338215	0.0970021	0.016451	0.0309205	0.0469795	0	0.0166398	0	0.0212927	0	0	0	GeneID:1641,Genbank:NM_178153.2,HGNC:HGNC:2714,MIM:300121	doublecortin		GO:0001764,GO:0005829,GO:0005856,GO:0005874,GO:0005875,GO:0007399,GO:0007417,GO:0008017,GO:0019901,GO:0035556,GO:0043005	neuron migration|cytosol|cytoskeleton|microtubule|microtubule associated complex|nervous system development|central nervous system development|microtubule binding|protein kinase binding|intracellular signal transduction|neuron projection
DDAH1	339.447	452.657	226.236	0.499795	-1.00059	0.0204988	0.152869	Down	8.53394	3.16848	3.64749	4.07604	3.78615	3.11113	5.7355	4.79039	2.25157	2.82964	1.68684	1.88468	1.98868	2.5291	GeneID:23576,Genbank:NM_001134445.1,HGNC:HGNC:2715,MIM:604743	dimethylarginine dimethylaminohydrolase 1		GO:0000052,GO:0003073,GO:0003824,GO:0005739,GO:0005829,GO:0006527,GO:0007263,GO:0008285,GO:0016403,GO:0016597,GO:0043116,GO:0045429,GO:0045766,GO:0046872,GO:0050999,GO:0070062,GO:1900038	citrulline metabolic process|regulation of systemic arterial blood pressure|catalytic activity|mitochondrion|cytosol|arginine catabolic process|nitric oxide mediated signal transduction|negative regulation of cell proliferation|dimethylargininase activity|amino acid binding|negative regulation of vascular permeability|positive regulation of nitric oxide biosynthetic process|positive regulation of…
DDIT4L	254.612	139.437	369.788	2.65201	1.40708	0.0051097	0.0602377	Up	0.827724	3.29047	0.684115	6.24299	1.37137	3.68438	6.04714	2.97621	9.08757	6.63143	15.0612	4.04769	17.4107	9.45053	GeneID:115265,Genbank:NM_145244.3,HGNC:HGNC:30555,MIM:607730	DNA damage inducible transcript 4 like		GO:0005737,GO:0009968	cytoplasm|negative regulation of signal transduction
DEGS2	98.3423	148.842	47.8424	0.32143	-1.63742	2.01436e-05	0.00130194	Down	7.21518	3.42097	7.38367	4.36669	4.54362	4.06904	5.83175	1.39256	4.0044	0.892826	1.59994	2.85521	0.792793	1.9738	GeneID:123099,Genbank:NM_206918.2,HGNC:HGNC:20113,MIM:610862	delta 4-desaturase, sphingolipid 2		GO:0000170,GO:0005789,GO:0006667,GO:0016021,GO:0030148,GO:0042284,GO:0046513	sphingosine hydroxylase activity|endoplasmic reticulum membrane|sphinganine metabolic process|integral component of membrane|sphingolipid biosynthetic process|sphingolipid delta-4 desaturase activity|ceramide biosynthetic process	hsa00600,hsa04071	Sphingolipid metabolism|Sphingolipid signaling pathway
DENND1C	154.558	99.2303	209.885	2.11513	1.08075	0.0135877	0.117095	Up	1.10447	4.95989	0.995832	1.04724	2.13127	1.16533	1.24493	1.89167	7.937	3.18926	4.24228	4.47414	2.91919	4.33592	GeneID:79958,Genbank:NM_001290331.1,HGNC:HGNC:26225,MIM:613634	DENN domain containing 1C		GO:0005829,GO:0017112,GO:0030136	cytosol|Rab guanyl-nucleotide exchange factor activity|clathrin-coated vesicle
DENND2C	779.039	1046.38	511.694	0.489012	-1.03206	2.77819e-05	0.00160987	Down	14.4898	9.63995	17.1048	11.796	12.7093	13.3241	13.497	4.63997	8.96291	6.45382	9.10833	6.11047	6.2898	9.85984	GeneID:163259,Genbank:NM_198459.3,HGNC:HGNC:24748	DENN domain containing 2C		GO:0017112	Rab guanyl-nucleotide exchange factor activity
DENND3	511.454	311.086	711.822	2.28819	1.19421	4.50441e-05	0.00223828	Up	1.09863	5.03265	1.27499	1.56718	1.74135	2.50811	1.84517	3.97848	8.83447	3.84783	5.84418	4.2486	4.8537	5.58694	GeneID:22898,Genbank:XM_005250841.4,HGNC:HGNC:29134,MIM:617503	DENN domain containing 3		GO:0005829,GO:0008333,GO:0017112,GO:0044257	cytosol|endosome to lysosome transport|Rab guanyl-nucleotide exchange factor activity|cellular protein catabolic process
DENND5B	399.408	172.293	626.523	3.63638	1.8625	0.000233132	0.00739184	Up	0.327813	2.53125	0.365114	0.838704	0.927434	0.940193	0.87168	2.59532	7.39484	2.54498	3.82464	1.6864	2.63672	5.93499	GeneID:160518,Genbank:NM_144973.3,HGNC:HGNC:28338,MIM:617279	DENN domain containing 5B		GO:0005262,GO:0005829,GO:0016020,GO:0016021,GO:0017112,GO:0050982	calcium channel activity|cytosol|membrane|integral component of membrane|Rab guanyl-nucleotide exchange factor activity|detection of mechanical stimulus
DENND6B	313.929	168.979	458.878	2.71559	1.44126	2.5978e-05	0.0015342	Up	1.7216	2.39178	1.2106	1.57137	1.84791	1.77081	1.97892	2.63186	8.59988	4.03837	6.17152	5.25679	3.06188	7.79081	GeneID:414918,Genbank:XM_024452245.1,HGNC:HGNC:32690	DENN domain containing 6B		GO:0005829,GO:0017112,GO:0055037	cytosol|Rab guanyl-nucleotide exchange factor activity|recycling endosome
DERL3	2128.01	417.86	3838.16	9.18529	3.19933	2.72579e-06	0.000331488	Up	0.278161	38.0235	0.752401	2.34442	3.10399	1.39101	0.987056	16.354	122.486	37.5621	76.9296	65.7658	30.9855	96.7876	GeneID:91319,Genbank:XM_011530506.3,HGNC:HGNC:14236,MIM:610305	derlin 3		GO:0018279,GO:0030176,GO:0030433,GO:0030968,GO:1904153	protein N-linked glycosylation via asparagine|integral component of endoplasmic reticulum membrane|ubiquitin-dependent ERAD pathway|endoplasmic reticulum unfolded protein response|negative regulation of retrograde protein transport, ER to cytosol	hsa04141	Protein processing in endoplasmic reticulum
DES	687.498	1330.6	44.3951	0.0333647	-4.90553	0.0479859	0.264624	Down	9.39832	0.957219	0.801583	0.464442	1.27602	71.8704	164.383	3.6736	1.0397	1.97684	0.458769	0.244785	0.881161	0.412471	GeneID:1674,Genbank:NM_001927.3,HGNC:HGNC:2770,MIM:125660	desmin				hsa05410,hsa05412,hsa05414	Hypertrophic cardiomyopathy (HCM)|Arrhythmogenic right ventricular cardiomyopathy (ARVC)|Dilated cardiomyopathy (DCM)
DHRSX	27.5651	14.7044	40.4258	2.74924	1.45903	0.00380381	0.0497354	Up	0.342442	0.394312	0.275461	0.101287	0.432878	0.395184	0.397344	0.835982	1.40736	1.94002	0.240119	0.507143	0.628908	1.52228	GeneID:207063,Genbank:NM_145177.2,HGNC:HGNC:18399	dehydrogenase/reductase X-linked		GO:0005576,GO:0010508,GO:0016491	extracellular region|positive regulation of autophagy|oxidoreductase activity
DIRAS2	8.8204	13.4187	4.22211	0.314643	-1.66821	0.014052	0.11972	Down	0.272215	0.0681407	0.0373494	0.214241	0.109002	0.218533	0.32425	0.0272879	0.0918773	0.0703619	0.0156758	0.0313656	0.136858	0.0650486	GeneID:54769,Genbank:NM_017594.4,HGNC:HGNC:19323,MIM:607863	DIRAS family GTPase 2		GO:0003924,GO:0005525,GO:0005886,GO:0007165	GTPase activity|GTP binding|plasma membrane|signal transduction
DKK1	18.2731	8.32003	28.2262	3.39255	1.76237	0.034112	0.214185	Up	0.491005	0.502558	0.114776	0.13716	0.167484	0	0.328823	0.911944	0.127054	0.940579	0.722587	2.49403	0.504683	0.712134	GeneID:22943,Genbank:NM_012242.3,HGNC:HGNC:2891,MIM:605189	dickkopf WNT signaling pathway inhibitor 1				hsa04310	Wnt signaling pathway
DKK2	124.821	166.925	82.7171	0.495533	-1.01295	0.00227001	0.0349095	Down	1.74128	1.92286	1.39627	4.44955	2.84808	3.49187	3.14384	0.542974	2.37109	2.71527	1.8526	0.926711	0.973747	1.059	GeneID:27123,Genbank:NM_014421.2,HGNC:HGNC:2892,MIM:605415	dickkopf WNT signaling pathway inhibitor 2		GO:0005615,GO:0007275,GO:0016055,GO:0039706,GO:0090090,GO:0090263	extracellular space|multicellular organism development|Wnt signaling pathway|co-receptor binding|negative regulation of canonical Wnt signaling pathway|positive regulation of canonical Wnt signaling pathway	hsa04310	Wnt signaling pathway
DLGAP1	17.5354	26.1849	8.88603	0.339358	-1.55912	0.00210029	0.0331777	Down	0.268372	0.0743944	0.135924	0.134944	0.122057	0.103236	0.147049	0.0572928	0.108026	0.0354551	0.0724075	0.0131708	0.0632152	0.0409722	GeneID:9229,Genbank:XM_024451288.1,HGNC:HGNC:2905,MIM:605445	DLG associated protein 1		GO:0005886,GO:0006461,GO:0007268,GO:0014069,GO:0019904,GO:0030054,GO:0045202,GO:0045211	plasma membrane|protein complex assembly|chemical synaptic transmission|postsynaptic density|protein domain specific binding|cell junction|synapse|postsynaptic membrane	hsa04724	Glutamatergic synapse
DLK1	6.61229	12.012	1.21259	0.100949	-3.30831	0.0458623	0.258386	Down	0.0188513	0.0795912	0.00660995	0	0	0.217547	0.30299	0	0.0390242	0.0149429	0.00832274	0	0.00726616	0	GeneID:8788,Genbank:NM_003836.6,HGNC:HGNC:2907,MIM:176290	delta like non-canonical Notch ligand 1		GO:0005509,GO:0005615,GO:0016021,GO:0030154,GO:0045746	calcium ion binding|extracellular space|integral component of membrane|cell differentiation|negative regulation of Notch signaling pathway
DLK2	78.093	107.992	48.1943	0.446277	-1.16399	0.00540302	0.0624218	Down	2.08005	1.36564	1.61223	1.77987	1.75512	5.53782	1.77957	0.14724	1.5864	0.802705	1.595	1.59571	1.01274	0.952682	GeneID:65989,Genbank:NM_001286655.1,HGNC:HGNC:21113	delta like non-canonical Notch ligand 2		GO:0005509,GO:0016021,GO:0042803,GO:0045598,GO:0045746,GO:0070062	calcium ion binding|integral component of membrane|protein homodimerization activity|regulation of fat cell differentiation|negative regulation of Notch signaling pathway|extracellular exosome
DLL3	3.00645	0.670061	5.34284	7.97366	2.99524	0.0191363	0.146315	Up	0.0217835	0.0752493	0	0	0.0222913	0	0	0.0251122	0.202924	0.103603	0.115408	0.346377	0.0503783	0.149655	GeneID:10683,Genbank:NM_016941.3,HGNC:HGNC:2909,MIM:602768	delta like canonical Notch ligand 3		GO:0001501,GO:0001756,GO:0005112,GO:0005509,GO:0007219,GO:0007386,GO:0016021,GO:0048339,GO:0050768	skeletal system development|somitogenesis|Notch binding|calcium ion binding|Notch signaling pathway|compartment pattern specification|integral component of membrane|paraxial mesoderm development|negative regulation of neurogenesis	hsa01522,hsa04330,hsa04658,hsa05200,hsa05224	Endocrine resistance|Notch signaling pathway|Th1 and Th2 cell differentiation|Pathways in cancer|Breast cancer
DMBT1	155.209	307.387	3.03117	0.00986111	-6.66403	0.00948946	0.0917627	Down	0.0126425	8.44334	6.23713	0.0254278	0.0323431	0.00729485	0.0138544	0.0145744	0.0588856	0.0601281	0	0.0167522	0	0.0173711	GeneID:1755,Genbank:NM_007329.2,HGNC:HGNC:2926,MIM:601969	deleted in malignant brain tumors 1				hsa04970	Salivary secretion
DNAAF1	29.6889	2.28565	57.0921	24.9784	4.64261	0.000147105	0.00536339	Up	0	0.0831914	0.0253328	0.0242186	0.012322	0.0555837	0.0263913	1.74905	0.168256	1.25991	0.0159485	0.542491	0.208858	1.8365	GeneID:123872,Genbank:NM_178452.5,HGNC:HGNC:30539,MIM:613190	dynein axonemal assembly factor 1		GO:0000922,GO:0001947,GO:0003341,GO:0003356,GO:0005737,GO:0005829,GO:0005886,GO:0005930,GO:0016607,GO:0030324,GO:0035469,GO:0036158,GO:0036159,GO:0044458,GO:0060271,GO:0060287,GO:0060972,GO:0070286,GO:0070840,GO:0071907,GO:0071910	spindle pole|heart looping|cilium movement|regulation of cilium beat frequency|cytoplasm|cytosol|plasma membrane|axoneme|nuclear speck|lung development|determination of pancreatic left/right asymmetry|outer dynein arm assembly|inner dynein arm assembly|motile cilium assembly|cilium assembly|epithelial cilium movement involved in determination of left/right asymmetry|left/right pattern formation|a…
DNAH11	9.25855	13.4151	5.10197	0.380315	-1.39473	0.0329184	0.209466	Down	0.108333	0.0215073	0.0510839	0.0713775	0.0305816	0.0517317	0.0450309	0.0258387	0.0231994	0.00888334	0.0395821	0.0247498	0.0172786	0.0256642	GeneID:8701,Genbank:NM_001277115.1,HGNC:HGNC:2942,MIM:603339	dynein axonemal heavy chain 11		GO:0003341,GO:0003356,GO:0005524,GO:0005874,GO:0005930,GO:0007368,GO:0007507,GO:0008569,GO:0030286,GO:0030317,GO:0031514,GO:0045503,GO:0045505,GO:0051959	cilium movement|regulation of cilium beat frequency|ATP binding|microtubule|axoneme|determination of left/right symmetry|heart development|ATP-dependent microtubule motor activity, minus-end-directed|dynein complex|flagellated sperm motility|motile cilium|dynein light chain binding|dynein intermediate chain binding|dynein light intermediate chain binding	hsa05016	Huntington disease
DNAH8	19.1748	4.9165	33.4331	6.80018	2.76557	0.001477	0.0258173	Up	0	0.0412927	0.0034293	0.0327848	0.0233525	0	0.0285807	0.0263076	0.303692	0.0348862	0.181352	0.207352	0.030158	0.170218	GeneID:1769,Genbank:XM_017010327.1,HGNC:HGNC:2952,MIM:603337	dynein axonemal heavy chain 8		GO:0003341,GO:0003777,GO:0005524,GO:0005858,GO:0005874,GO:0008569,GO:0030286,GO:0036157,GO:0036158,GO:0045503,GO:0045505,GO:0051959,GO:0060285	cilium movement|microtubule motor activity|ATP binding|axonemal dynein complex|microtubule|ATP-dependent microtubule motor activity, minus-end-directed|dynein complex|outer dynein arm|outer dynein arm assembly|dynein light chain binding|dynein intermediate chain binding|dynein light intermediate chain binding|cilium-dependent cell motility	hsa05016	Huntington disease
DNAJA4	795.797	1190.08	401.511	0.337381	-1.56755	0.0220057	0.159639	Down	21.6801	10.6185	45.6753	9.48871	16.4048	17.0378	14.2049	8.27233	11.307	7.18874	8.14939	7.97093	4.64317	5.55922	GeneID:55466,Genbank:NM_018602.3,HGNC:HGNC:14885	DnaJ heat shock protein family (Hsp40) member A4		GO:0005524,GO:0005829,GO:0009408,GO:0016020,GO:0031072,GO:0042026,GO:0046872,GO:0051082,GO:0051087,GO:0090084	ATP binding|cytosol|response to heat|membrane|heat shock protein binding|protein refolding|metal ion binding|unfolded protein binding|chaperone binding|negative regulation of inclusion body assembly
DNAJB9	1027.07	453.056	1601.09	3.53398	1.82129	1.86934e-07	4.60729e-05	Up	6.27912	27.8611	5.9166	9.00908	8.7278	9.58296	7.57588	27.917	61.3511	30.6905	41.2579	43.0378	23.5326	56.9089	GeneID:4189,Genbank:NM_012328.2,HGNC:HGNC:6968,MIM:602634	DnaJ heat shock protein family (Hsp40) member B9		GO:0005730,GO:0005737,GO:0005783,GO:0005788,GO:0005789,GO:0030433,GO:0036498,GO:0051787,GO:0070062	nucleolus|cytoplasm|endoplasmic reticulum|endoplasmic reticulum lumen|endoplasmic reticulum membrane|ubiquitin-dependent ERAD pathway|IRE1-mediated unfolded protein response|misfolded protein binding|extracellular exosome
DNAJC6	60.8676	38.1791	83.556	2.18853	1.12996	0.00445134	0.0551864	Up	0.172486	0.321564	0.3024	0.569941	0.571547	0.350711	0.198022	1.02262	0.98193	0.878945	0.772397	0.315626	0.484385	1.51229	GeneID:9829,Genbank:NM_001256865.1,HGNC:HGNC:15469,MIM:608375	DnaJ heat shock protein family (Hsp40) member C6		GO:0004725,GO:0005829,GO:0006898,GO:0014069,GO:0016191,GO:0017124,GO:0031982,GO:0061024,GO:2000369	protein tyrosine phosphatase activity|cytosol|receptor-mediated endocytosis|postsynaptic density|synaptic vesicle uncoating|SH3 domain binding|vesicle|membrane organization|regulation of clathrin-dependent endocytosis	hsa04144	Endocytosis
DOC2B	380.159	208.295	552.023	2.6502	1.4061	0.000392871	0.0105709	Up	1.98574	8.41266	3.27116	4.5214	5.21426	5.88028	2.29927	11.2299	6.86408	19.5789	10.7932	4.98943	15.965	20.5921	GeneID:8447,Genbank:NM_003585.4,HGNC:HGNC:2986,MIM:604568	double C2 domain beta		GO:0005509,GO:0005544,GO:0005737,GO:0005886,GO:0006906,GO:0008104,GO:0017158,GO:0019905,GO:0030276,GO:0031340,GO:0032024,GO:0045956,GO:0048791,GO:0070382,GO:0098793	calcium ion binding|calcium-dependent phospholipid binding|cytoplasm|plasma membrane|vesicle fusion|protein localization|regulation of calcium ion-dependent exocytosis|syntaxin binding|clathrin binding|positive regulation of vesicle fusion|positive regulation of insulin secretion|positive regulation of calcium ion-dependent exocytosis|calcium ion-regulated exocytosis of neurotransmitter|exocytic …
DOCK2	520.851	323.299	718.403	2.2221	1.15193	0.00439268	0.05479	Up	0.76101	3.67773	0.917762	0.90059	1.97048	0.541126	1.19198	1.71472	5.83008	2.60943	3.27837	3.19834	2.49774	5.01699	GeneID:1794,Genbank:NM_004946.2,HGNC:HGNC:2988,MIM:603122	dedicator of cytokinesis 2		GO:0001766,GO:0001768,GO:0001771,GO:0002277,GO:0005096,GO:0005576,GO:0005829,GO:0005856,GO:0006935,GO:0007264,GO:0016020,GO:0030036,GO:0030676,GO:0035580,GO:0042608,GO:0043312,GO:0044351,GO:0045059,GO:0045060,GO:0046633,GO:0050690,GO:0050766,GO:0070062	membrane raft polarization|establishment of T cell polarity|immunological synapse formation|myeloid dendritic cell activation involved in immune response|GTPase activator activity|extracellular region|cytosol|cytoskeleton|chemotaxis|small GTPase mediated signal transduction|membrane|actin cytoskeleton organization|Rac guanyl-nucleotide exchange factor activity|specific granule lumen|T cell recept…	hsa04062,hsa04666	Chemokine signaling pathway|Fc gamma R-mediated phagocytosis
DOK3	345.428	196.351	494.506	2.51848	1.33255	0.021844	0.158846	Up	1.0071	11.2441	1.07279	1.25637	3.13086	1.54471	1.39701	3.89446	17.1205	6.91183	8.88131	5.15209	5.35102	8.40776	GeneID:79930,Genbank:XM_011534655.3,HGNC:HGNC:24583,MIM:611435	docking protein 3		GO:0005886,GO:0030667,GO:0043312,GO:0101003	plasma membrane|secretory granule membrane|neutrophil degranulation|ficolin-1-rich granule membrane
DOPEY2	716.199	981.233	451.165	0.459793	-1.12094	0.000683699	0.0153005	Down	10.8706	6.46442	7.78576	7.94933	4.20708	4.64512	7.48715	2.42697	4.61511	3.802	4.4895	2.70191	3.30712	4.80296	GeneID:9980,Genbank:NM_001320714.1,HGNC:HGNC:1291,MIM:604803	dopey family member 2		GO:0000139,GO:0005768,GO:0005802,GO:0005829,GO:0006895,GO:0007029,GO:0007275,GO:0015031,GO:0050890,GO:0070062	Golgi membrane|endosome|trans-Golgi network|cytosol|Golgi to endosome transport|endoplasmic reticulum organization|multicellular organism development|protein transport|cognition|extracellular exosome
DPCR1	37.8062	73.3376	2.27484	0.0310187	-5.01072	0.0201414	0.151532	Down	3.1916	0.316618	0.692115	0.533291	0.140689	0.0679969	0.193711	0.0339628	0.0609874	0.0116764	0.0650342	0.0130126	0	0.0134933	GeneID:135656,Genbank:NM_080870.3,HGNC:HGNC:21666,MIM:613928	diffuse panbronchiolitis critical region 1		GO:0016021,GO:1903955	integral component of membrane|positive regulation of protein targeting to mitochondrion
DPEP1	174.216	23.5839	324.847	13.7741	3.78388	3.5588e-05	0.0019068	Up	0.0810336	1.26899	0.017048	0.505246	0.729719	0.243137	0.319686	3.008	7.57385	2.10042	7.23389	15.054	2.94225	6.94775	GeneID:1800,Genbank:NM_001128141.2,HGNC:HGNC:3002,MIM:179780	dipeptidase 1		GO:0005615,GO:0005634,GO:0005886,GO:0006691,GO:0006749,GO:0006805,GO:0008235,GO:0008239,GO:0008270,GO:0016324,GO:0016805,GO:0016999,GO:0030054,GO:0030336,GO:0031225,GO:0031528,GO:0034235,GO:0035690,GO:0043027,GO:0043066,GO:0043154,GO:0045177,GO:0050667,GO:0070062,GO:0070573,GO:0071277,GO:0071732,GO:0072340,GO:0072341	extracellular space|nucleus|plasma membrane|leukotriene metabolic process|glutathione metabolic process|xenobiotic metabolic process|metalloexopeptidase activity|dipeptidyl-peptidase activity|zinc ion binding|apical plasma membrane|dipeptidase activity|antibiotic metabolic process|cell junction|negative regulation of cell migration|anchored component of membrane|microvillus membrane|GPI anchor bi…
DPP4	204.102	281.854	126.351	0.448286	-1.15751	0.00262206	0.0383989	Down	1.28978	4.17982	4.21005	5.88357	5.18412	2.1329	6.41137	3.18832	2.20893	2.68767	1.74351	1.05714	1.58367	2.04623	GeneID:1803,Genbank:XM_005246371.3,HGNC:HGNC:3009,MIM:102720	dipeptidyl peptidase 4				hsa04974	Protein digestion and absorption
DPP6	1.80412	3.29761	0.310636	0.0942004	-3.40812	0.046919	0.261392	Down	0.0683748	0	0.00719241	0.0206283	0.0209906	0.0236717	0.0299717	0	0	0	0.00905614	0.00906015	0	0	GeneID:1804,Genbank:XM_017011808.2,HGNC:HGNC:3010,MIM:126141	dipeptidyl peptidase like 6		GO:0005886,GO:0008076,GO:0008236,GO:0015459,GO:0016021,GO:0070062,GO:0072659,GO:1901379	plasma membrane|voltage-gated potassium channel complex|serine-type peptidase activity|potassium channel regulator activity|integral component of membrane|extracellular exosome|protein localization to plasma membrane|regulation of potassium ion transmembrane transport
DRD5	11.0356	2.3598	19.7115	8.35303	3.0623	0.000247235	0.00765519	Up	0.0218477	0.025157	0	0.285624	0	0.0252127	0.0478841	0.151117	0.169602	1.09104	0.694487	0.144749	0.985271	0.570366	GeneID:1816,Genbank:NM_000798.4,HGNC:HGNC:3026,MIM:126453	dopamine receptor D5		GO:0001588,GO:0001963,GO:0001975,GO:0001992,GO:0001994,GO:0004952,GO:0005622,GO:0005886,GO:0005887,GO:0006874,GO:0007186,GO:0007189,GO:0007190,GO:0007191,GO:0007268,GO:0007612,GO:0008306,GO:0019226,GO:0031526,GO:0033861,GO:0035240,GO:0042060,GO:0042220,GO:0045762,GO:0045776,GO:0045924,GO:0046960,GO:0060158,GO:0060170,GO:0060292,GO:0071870,GO:0072593,GO:0097730	dopamine neurotransmitter receptor activity, coupled via Gs|synaptic transmission, dopaminergic|response to amphetamine|regulation of systemic arterial blood pressure by vasopressin|norepinephrine-epinephrine vasoconstriction involved in regulation of systemic arterial blood pressure|dopamine neurotransmitter receptor activity|intracellular|plasma membrane|integral component of plasma membrane|ce…	hsa04020,hsa04024,hsa04080,hsa04728	Calcium signaling pathway|cAMP signaling pathway|Neuroactive ligand-receptor interaction|Dopaminergic synapse
DRP2	36.7235	51.8928	21.5542	0.41536	-1.26756	0.00293814	0.0415349	Down	0.428007	0.131423	0.375188	0.659984	0.204393	0.625643	0.46122	0.205587	0.21043	0.212043	0.396822	0.00945234	0.0824869	0.245038	GeneID:1821,Genbank:XM_017029333.1,HGNC:HGNC:3032,MIM:300052	dystrophin related protein 2		GO:0007417,GO:0008270,GO:0014069,GO:0030054,GO:0030425,GO:0043204,GO:0045211,GO:0050808	central nervous system development|zinc ion binding|postsynaptic density|cell junction|dendrite|perikaryon|postsynaptic membrane|synapse organization
DSC1	312.42	505.346	119.494	0.23646	-2.08033	0.00704464	0.0748364	Down	1.85958	0.979656	1.34243	13.555	15.1612	11.5996	5.74058	0.53243	5.18932	1.47403	3.21958	0.756937	1.05407	0.851701	GeneID:1823,Genbank:NM_024421.2,HGNC:HGNC:3035,MIM:125643	desmocollin 1		GO:0001533,GO:0005509,GO:0005886,GO:0005921,GO:0007156,GO:0016020,GO:0016021,GO:0030057,GO:0031424,GO:0043312,GO:0070062,GO:0070268,GO:0101003	cornified envelope|calcium ion binding|plasma membrane|gap junction|homophilic cell adhesion via plasma membrane adhesion molecules|membrane|integral component of membrane|desmosome|keratinization|neutrophil degranulation|extracellular exosome|cornification|ficolin-1-rich granule membrane
DSC2	20785.8	28586.5	12985	0.454236	-1.13848	1.65556e-06	0.000227573	Down	338.668	174.806	354.265	308.301	357.79	319.057	315.528	121.961	183.82	149.299	205.807	140.888	136.27	173.949	GeneID:1824,Genbank:NM_024422.4,HGNC:HGNC:3036,MIM:125645	desmocollin 2		GO:0001533,GO:0005509,GO:0005886,GO:0005913,GO:0007155,GO:0007156,GO:0009267,GO:0014704,GO:0016021,GO:0030057,GO:0031410,GO:0031424,GO:0070062,GO:0070268,GO:0086042,GO:0086073,GO:0086083,GO:0086091,GO:0098911	cornified envelope|calcium ion binding|plasma membrane|cell-cell adherens junction|cell adhesion|homophilic cell adhesion via plasma membrane adhesion molecules|cellular response to starvation|intercalated disc|integral component of membrane|desmosome|cytoplasmic vesicle|keratinization|extracellular exosome|cornification|cardiac muscle cell-cardiac muscle cell adhesion|bundle of His cell-Purkinje…	hsa05412	Arrhythmogenic right ventricular cardiomyopathy (ARVC)
DSC3	13623.5	18241.3	9005.56	0.49369	-1.01832	1.39048e-05	0.00104911	Down	97.5093	83.5223	119.919	151.09	191.679	198.203	132.865	49.8933	93.4812	98.9275	107.565	57.2148	62.4193	63.2288	GeneID:1825,Genbank:NM_001941.4,HGNC:HGNC:3037,MIM:600271	desmocollin 3		GO:0001533,GO:0005509,GO:0005886,GO:0005911,GO:0007155,GO:0007156,GO:0016020,GO:0016021,GO:0030054,GO:0030057,GO:0031424,GO:0045295,GO:0050821,GO:0070268	cornified envelope|calcium ion binding|plasma membrane|cell-cell junction|cell adhesion|homophilic cell adhesion via plasma membrane adhesion molecules|membrane|integral component of membrane|cell junction|desmosome|keratinization|gamma-catenin binding|protein stabilization|cornification
DSEL	478.004	308.607	647.401	2.09782	1.06889	0.0106144	0.0987458	Up	0.514571	2.5053	0.758972	2.95299	3.82333	1.94929	1.51395	7.87926	4.37666	5.34684	2.71135	2.00847	4.44971	4.36516	GeneID:92126,Genbank:NM_032160.2,HGNC:HGNC:18144,MIM:611125	dermatan sulfate epimerase like		GO:0000139,GO:0008146,GO:0016021,GO:0030204,GO:0030208,GO:0047757	Golgi membrane|sulfotransferase activity|integral component of membrane|chondroitin sulfate metabolic process|dermatan sulfate biosynthetic process|chondroitin-glucuronate 5-epimerase activity
DSG1	24366.6	36292.6	12440.5	0.342784	-1.54463	1.42857e-05	0.0010648	Down	185.138	106.665	226.059	332.607	502.594	378.595	325.025	87.2584	182.221	84.8734	195.28	125.701	41.6262	61.1013	GeneID:1828,Genbank:NM_001942.3,HGNC:HGNC:3048,MIM:125670	desmoglein 1		GO:0001533,GO:0005509,GO:0005829,GO:0005886,GO:0007043,GO:0007156,GO:0009898,GO:0015643,GO:0016021,GO:0016324,GO:0016328,GO:0016339,GO:0030057,GO:0031012,GO:0031424,GO:0032570,GO:0043312,GO:0045295,GO:0050821,GO:0060135,GO:0070062,GO:0070268,GO:0098609,GO:0101003	cornified envelope|calcium ion binding|cytosol|plasma membrane|cell-cell junction assembly|homophilic cell adhesion via plasma membrane adhesion molecules|cytoplasmic side of plasma membrane|toxic substance binding|integral component of membrane|apical plasma membrane|lateral plasma membrane|calcium-dependent cell-cell adhesion via plasma membrane cell adhesion molecules|desmosome|extracellular m…	hsa05150	Staphylococcus aureus infection
DSP	92081.9	129403	54760.6	0.423178	-1.24066	3.27387e-07	7.38018e-05	Down	730.154	398.373	884.686	807.328	928.954	730.807	816.728	198.764	521.99	402.733	511.979	321.812	279.963	309.993	GeneID:1832,Genbank:NM_004415.3,HGNC:HGNC:3052,MIM:125647	desmoplakin				hsa05412	Arrhythmogenic right ventricular cardiomyopathy (ARVC)
DUSP1	7083.53	3120.48	11046.6	3.54002	1.82376	0.0199794	0.150866	Up	157.295	80.2388	94.0206	80.3941	63.5134	62.7467	69.6464	746.167	42.9255	437.173	68.4485	200.848	181.086	709.769	GeneID:1843,Genbank:NM_004417.3,HGNC:HGNC:3064,MIM:600714	dual specificity phosphatase 1				hsa04010,hsa04726,hsa05418	MAPK signaling pathway|Serotonergic synapse|Fluid shear stress and atherosclerosis
DUSP13	27.9029	52.377	3.42874	0.0654627	-3.93318	0.0118588	0.106155	Down	0.712544	0.0911637	0.305365	0.291935	0.135029	0.974565	2.89204	0	0.0819469	0.0470677	0.0174769	0.122393	0.0457746	0.0725224	GeneID:51207,Genbank:XM_011539853.1,HGNC:HGNC:19681,MIM:613191	dual specificity phosphatase 13		GO:0004725,GO:0006470,GO:0007283,GO:0008138,GO:0016311,GO:0016791,GO:0051321	protein tyrosine phosphatase activity|protein dephosphorylation|spermatogenesis|protein tyrosine/serine/threonine phosphatase activity|dephosphorylation|phosphatase activity|meiotic cell cycle
DUSP2	120.897	40.2677	201.526	5.00465	2.32327	0.00113894	0.0215223	Up	1.26891	2.42413	0.940416	0.899056	1.20996	1.49763	1.01131	7.91249	1.92532	7.44087	1.1841	7.79559	6.26936	16.7616	GeneID:1844,Genbank:XM_017003546.1,HGNC:HGNC:3068,MIM:603068	dual specificity phosphatase 2		GO:0000188,GO:0001706,GO:0004725,GO:0005634,GO:0006470,GO:0008330,GO:0017017,GO:0031965,GO:0051019	inactivation of MAPK activity|endoderm formation|protein tyrosine phosphatase activity|nucleus|protein dephosphorylation|protein tyrosine/threonine phosphatase activity|MAP kinase tyrosine/serine/threonine phosphatase activity|nuclear membrane|mitogen-activated protein kinase binding	hsa04010	MAPK signaling pathway
DUSP4	216.154	121.563	310.745	2.55625	1.35403	0.0256372	0.176632	Up	0.313579	1.6574	0.85979	0.413573	0.520787	0.444929	0.715445	3.53792	1.05353	1.12465	0.878321	1.30104	1.50986	4.16738	GeneID:1846,Genbank:NM_001394.6,HGNC:HGNC:3070,MIM:602747	dual specificity phosphatase 4		GO:0000188,GO:0001706,GO:0004725,GO:0005634,GO:0005654,GO:0008330,GO:0016311,GO:0016791,GO:0017017,GO:0035335,GO:0035970,GO:0070373,GO:1990439	inactivation of MAPK activity|endoderm formation|protein tyrosine phosphatase activity|nucleus|nucleoplasm|protein tyrosine/threonine phosphatase activity|dephosphorylation|phosphatase activity|MAP kinase tyrosine/serine/threonine phosphatase activity|peptidyl-tyrosine dephosphorylation|peptidyl-threonine dephosphorylation|negative regulation of ERK1 and ERK2 cascade|MAP kinase serine/threonine p…	hsa04010	MAPK signaling pathway
DUSP6	778.53	469.327	1087.73	2.31765	1.21266	0.0243541	0.170171	Up	5.38214	20.969	4.85733	7.15008	7.66684	7.07571	4.77544	42.5507	8.49866	25.4522	13.4268	8.4284	18.4232	25.0638	GeneID:1848,Genbank:NM_022652.3,HGNC:HGNC:3072,MIM:602748	dual specificity phosphatase 6				hsa04010,hsa05202,hsa05221	MAPK signaling pathway|Transcriptional misregulation in cancer|Acute myeloid leukemia
DWORF	6.40102	12.802	0	0	#NAME?	0.0336602	0.21235	Down	0.195887	0	0	0	0	1.50705	5.00886	0	0	0	0	0	0	0	GeneID:100507537,Genbank:NM_001352129.1,MIM:616891	DWARF open reading frame		GO:0008047,GO:0016021,GO:0031449,GO:0033017,GO:1901894,GO:1902082	enzyme activator activity|integral component of membrane|regulation of slow-twitch skeletal muscle fiber contraction|sarcoplasmic reticulum membrane|regulation of calcium-transporting ATPase activity|positive regulation of calcium ion import into sarcoplasmic reticulum
DYRK3	306.991	161.966	452.015	2.7908	1.48068	0.00151809	0.0263988	Up	0.468447	2.47406	1.09065	1.02384	1.17605	1.32626	0.574955	5.96912	1.70674	3.74295	2.32462	1.40698	3.81345	5.25224	GeneID:8444,Genbank:NM_001004023.1,HGNC:HGNC:3094,MIM:603497	dual specificity tyrosine phosphorylation regulated kinase 3		GO:0000287,GO:0004672,GO:0004674,GO:0004712,GO:0004713,GO:0005524,GO:0005634,GO:0005737,GO:0006468,GO:0010494,GO:0030218,GO:0035617,GO:0043066,GO:0080135,GO:1903432	magnesium ion binding|protein kinase activity|protein serine/threonine kinase activity|protein serine/threonine/tyrosine kinase activity|protein tyrosine kinase activity|ATP binding|nucleus|cytoplasm|protein phosphorylation|cytoplasmic stress granule|erythrocyte differentiation|stress granule disassembly|negative regulation of apoptotic process|regulation of cellular response to stress|regulation…
E2F5	133.634	59.5271	207.742	3.48987	1.80317	2.29647e-06	0.000291958	Up	0.978909	6.0868	1.47103	1.49072	1.3738	1.25879	0.766249	4.25603	10.2915	7.44914	5.48255	6.93035	5.20697	10.9141	GeneID:1875,Genbank:NM_001951.3,HGNC:HGNC:3119,MIM:600967	E2F transcription factor 5				hsa04110,hsa04218,hsa04350	Cell cycle|Cellular senescence|TGF-beta signaling pathway
EAF2	187.663	63.7811	311.544	4.88458	2.28823	0.00033697	0.00959765	Up	0.18637	4.50658	0.222183	0.449813	0.712	0.344119	0.204235	2.30604	5.34341	3.61938	5.43056	2.63417	4.15209	10.465	GeneID:55840,Genbank:XM_005247618.3,HGNC:HGNC:23115,MIM:607659	ELL associated factor 2		GO:0000977,GO:0001228,GO:0005654,GO:0006366,GO:0006368,GO:0006915,GO:0008023,GO:0016607,GO:0030308,GO:0032783,GO:0045944,GO:0060770	RNA polymerase II regulatory region sequence-specific DNA binding|transcriptional activator activity, RNA polymerase II transcription regulatory region sequence-specific DNA binding|nucleoplasm|transcription from RNA polymerase II promoter|transcription elongation from RNA polymerase II promoter|apoptotic process|transcription elongation factor complex|nuclear speck|negative regulation of cell gr…
EDAR	65.1732	89.216	41.1304	0.461021	-1.1171	0.0270777	0.183549	Down	2.13854	0.660976	1.19581	0.792331	0.990534	0.454615	1.29511	0.16868	0.524251	0.24089	0.700661	0.999257	0.442514	0.912451	GeneID:10913,Genbank:NM_022336.3,HGNC:HGNC:2895,MIM:604095	ectodysplasin A receptor		GO:0001942,GO:0004872,GO:0004888,GO:0005886,GO:0006915,GO:0008544,GO:0010628,GO:0016021,GO:0030154,GO:0033209,GO:0042346,GO:0042475,GO:0043123,GO:0043473,GO:0045177,GO:0046330,GO:0060662	hair follicle development|receptor activity|transmembrane signaling receptor activity|plasma membrane|apoptotic process|epidermis development|positive regulation of gene expression|integral component of membrane|cell differentiation|tumor necrosis factor-mediated signaling pathway|positive regulation of NF-kappaB import into nucleus|odontogenesis of dentin-containing tooth|positive regulation of …	hsa04060	Cytokine-cytokine receptor interaction
EDEM1	2012.35	1221.21	2803.49	2.29567	1.19891	0.000103315	0.0041159	Up	7.33099	21.4451	8.35866	8.87485	9.18813	7.83468	7.97757	16.4803	42.3555	24.5388	27.7616	14.3916	20.5619	34.4654	GeneID:9695,Genbank:NM_014674.2,HGNC:HGNC:18967,MIM:607673	ER degradation enhancing alpha-mannosidase like protein 1		GO:0000139,GO:0004571,GO:0005509,GO:0005783,GO:0006491,GO:0016235,GO:0030176,GO:0030433,GO:0036498,GO:0036510,GO:0044322,GO:0051787,GO:0097466,GO:1904154,GO:1904382	Golgi membrane|mannosyl-oligosaccharide 1,2-alpha-mannosidase activity|calcium ion binding|endoplasmic reticulum|N-glycan processing|aggresome|integral component of endoplasmic reticulum membrane|ubiquitin-dependent ERAD pathway|IRE1-mediated unfolded protein response|trimming of terminal mannose on C branch|endoplasmic reticulum quality control compartment|misfolded protein binding|ubiquitin-dep…	hsa04141	Protein processing in endoplasmic reticulum
EDIL3	1788.47	883.598	2693.35	3.04816	1.60794	0.00019188	0.00654409	Up	2.02842	6.81864	3.37265	23.634	20.5116	11.3015	10.218	62.0047	39.4339	27.3079	25.6384	19.7684	43.8591	34.7788	GeneID:10085,Genbank:NM_001278642.1,HGNC:HGNC:3173,MIM:606018	EGF like repeats and discoidin domains 3		GO:0005178,GO:0005509,GO:0007155,GO:0007275,GO:0010811,GO:0031012,GO:0070062,GO:1903561	integrin binding|calcium ion binding|cell adhesion|multicellular organism development|positive regulation of cell-substrate adhesion|extracellular matrix|extracellular exosome|extracellular vesicle
EDN3	5.68247	10.508	0.856921	0.0815492	-3.61619	0.0114096	0.103416	Down	0.665271	0.262642	0.159955	0.0955754	0.0194508	0.0438706	0.229128	0	0.0295111	0.0226003	0.0755264	0	0.0219794	0	GeneID:1908,Genbank:XM_024451848.1,HGNC:HGNC:3178,MIM:131242	endothelin 3				hsa04080,hsa04270	Neuroactive ligand-receptor interaction|Vascular smooth muscle contraction
EFCAB12	5.53953	1.98253	9.09653	4.58835	2.19797	0.0124284	0.109753	Up	0.0183818	0.0529152	0	0.0277284	0.0188103	0.0212129	0.0100719	0.105953	0.114157	0.0655681	0.109559	0.158322	0.0743945	0.0883995	GeneID:90288,Genbank:NM_207307.2,HGNC:HGNC:28061	EF-hand calcium binding domain 12		GO:0005509	calcium ion binding
EGF	22.3859	39.3356	5.43608	0.138197	-2.8552	0.022807	0.163533	Down	0.167777	0.19319	0.12354	0.109671	0.0944284	0.745428	1.23186	0.00967071	0.156292	0.0698207	0.133331	0.0333474	0.00970035	0	GeneID:1950,Genbank:XM_017007845.1,HGNC:HGNC:3229,MIM:131530	epidermal growth factor				hsa01521,hsa04010,hsa04012,hsa04014,hsa04015,hsa04066,hsa04068,hsa04072,hsa04151,hsa04510,hsa04540,hsa04630,hsa04810,hsa05160,hsa05165,hsa05200,hsa05210,hsa05212,hsa05213,hsa05214,hsa05215,hsa05218,hsa05219,hsa05223,hsa05224,hsa05226,hsa05231	EGFR tyrosine kinase inhibitor resistance|MAPK signaling pathway|ErbB signaling pathway|Ras signaling pathway|Rap1 signaling pathway|HIF-1 signaling pathway|FoxO signaling pathway|Phospholipase D signaling pathway|PI3K-Akt signaling pathway|Focal adhesion|Gap junction|Jak-STAT signaling pathway|Regulation of actin cytoskeleton|Hepatitis C|Human papillomavirus infection|Pathways in cancer|Colorect…
EGFL6	430.829	226.577	635.081	2.80293	1.48694	0.00195578	0.0317128	Up	1.02454	10.2981	2.04319	4.59355	16.0977	3.71945	1.91804	12.5	16.3045	27.1554	16.8776	24.1538	7.60194	12.1125	GeneID:25975,Genbank:NM_001167890.1,HGNC:HGNC:3235,MIM:300239	EGF like domain multiple 6		GO:0005178,GO:0005509,GO:0005604,GO:0005615,GO:0007049,GO:0007155,GO:0007275,GO:0010811,GO:0016020,GO:0030154,GO:0030198	integrin binding|calcium ion binding|basement membrane|extracellular space|cell cycle|cell adhesion|multicellular organism development|positive regulation of cell-substrate adhesion|membrane|cell differentiation|extracellular matrix organization
EGR1	4807.74	791.186	8824.3	11.1533	3.47939	0.00992704	0.0944909	Up	26.9648	15.0004	4.07447	8.55628	13.839	32.0539	4.7889	511.809	10.2542	233.798	30.8911	40.1609	36.2719	360.564	GeneID:1958,Genbank:NM_001964.2,HGNC:HGNC:3238,MIM:128990	early growth response 1	zf-C2H2			hsa04371,hsa04912,hsa04928,hsa04933,hsa05020,hsa05166	Apelin signaling pathway|GnRH signaling pathway|Parathyroid hormone synthesis, secretion and action|AGE-RAGE signaling pathway in diabetic complications|Prion diseases|Human T-cell leukemia virus 1 infection
EIF2AK3	794.989	522.559	1067.42	2.04267	1.03046	0.000144441	0.00528713	Up	4.57272	10.3049	3.98488	6.51892	6.45386	6.51585	4.7509	11.0903	23.0294	11.1072	12.9333	9.94362	10.0381	18.1257	GeneID:9451,Genbank:NM_004836.6,HGNC:HGNC:3255,MIM:604032	eukaryotic translation initiation factor 2 alpha kinase 3		GO:0001501,GO:0001503,GO:0001525,GO:0002063,GO:0004672,GO:0004674,GO:0004694,GO:0005524,GO:0005737,GO:0005783,GO:0005789,GO:0006468,GO:0006919,GO:0006983,GO:0007029,GO:0010575,GO:0010628,GO:0010998,GO:0016020,GO:0017148,GO:0018105,GO:0019722,GO:0019899,GO:0019903,GO:0030176,GO:0030282,GO:0030968,GO:0031018,GO:0031642,GO:0032057,GO:0034198,GO:0034976,GO:0036492,GO:0036499,GO:0042149,GO:0042802,GO:…	skeletal system development|ossification|angiogenesis|chondrocyte development|protein kinase activity|protein serine/threonine kinase activity|eukaryotic translation initiation factor 2alpha kinase activity|ATP binding|cytoplasm|endoplasmic reticulum|endoplasmic reticulum membrane|protein phosphorylation|activation of cysteine-type endopeptidase activity involved in apoptotic process|ER overload …	hsa04137,hsa04140,hsa04141,hsa04210,hsa04932,hsa05010,hsa05160,hsa05162,hsa05164,hsa05168	Mitophagy - animal|Autophagy - animal|Protein processing in endoplasmic reticulum|Apoptosis|Non-alcoholic fatty liver disease (NAFLD)|Alzheimer disease|Hepatitis C|Measles|Influenza A|Herpes simplex infection
ELFN1	68.0315	41.1072	94.9559	2.30996	1.20787	0.042875	0.247825	Up	0.0918477	0.485251	0.113665	0.222766	0.337254	0.299277	0.260512	1.45744	0.39425	0.822268	0.4222	0.171818	0.762192	0.356332	GeneID:392617,Genbank:XM_006715725.3,HGNC:HGNC:33154,MIM:614964	extracellular leucine rich repeat and fibronectin type III domain containing 1		GO:0004864,GO:0010923,GO:0016021,GO:0030425,GO:0050808,GO:0060076,GO:0070062	protein phosphatase inhibitor activity|negative regulation of phosphatase activity|integral component of membrane|dendrite|synapse organization|excitatory synapse|extracellular exosome
ELOVL2	62.6013	33.015	92.1876	2.79229	1.48145	1.49407e-05	0.00109568	Up	0.105616	0.790487	0.20368	0.451402	0.252182	0.29455	0.250771	1.39003	0.942869	1.09881	1.30561	0.384858	1.2111	0.737686	GeneID:54898,Genbank:NM_017770.3,HGNC:HGNC:14416,MIM:611814	ELOVL fatty acid elongase 2		GO:0005783,GO:0005789,GO:0006636,GO:0009922,GO:0019367,GO:0030148,GO:0030176,GO:0034625,GO:0034626,GO:0035338,GO:0036109,GO:0042761,GO:0043651,GO:0102336,GO:0102337,GO:0102338,GO:0102756	endoplasmic reticulum|endoplasmic reticulum membrane|unsaturated fatty acid biosynthetic process|fatty acid elongase activity|fatty acid elongation, saturated fatty acid|sphingolipid biosynthetic process|integral component of endoplasmic reticulum membrane|fatty acid elongation, monounsaturated fatty acid|fatty acid elongation, polyunsaturated fatty acid|long-chain fatty-acyl-CoA biosynthetic pro…	hsa00062,hsa01040	Fatty acid elongation|Biosynthesis of unsaturated fatty acids
EMILIN1	739.598	469.261	1009.94	2.15218	1.1058	0.00265754	0.0387183	Up	1.87182	14.0553	2.75936	10.0615	10.2248	4.42673	6.67382	27.3074	17.2732	15.1561	10.7025	12.4714	18.6875	12.588	GeneID:11117,Genbank:NM_007046.3,HGNC:HGNC:19880,MIM:130660	elastin microfibril interfacer 1		GO:0005576,GO:0005578,GO:0005581,GO:0005615,GO:0007155,GO:0007160,GO:0016477,GO:0030023,GO:0031012,GO:0034668,GO:0042802,GO:0070062,GO:0070207,GO:0098640,GO:1990971	extracellular region|proteinaceous extracellular matrix|collagen trimer|extracellular space|cell adhesion|cell-matrix adhesion|cell migration|extracellular matrix constituent conferring elasticity|extracellular matrix|integrin alpha4-beta1 complex|identical protein binding|extracellular exosome|protein homotrimerization|integrin binding involved in cell-matrix adhesion|EMILIN complex
EMP1	43979.4	67657.1	20301.6	0.300066	-1.73665	0.00538931	0.0623804	Down	2547.09	918.094	1716.69	1061.56	397.792	627.631	1276.59	445.286	296.06	313.808	417.462	624.181	262.637	589.408	GeneID:2012,Genbank:NM_001423.2,HGNC:HGNC:3333,MIM:602333	epithelial membrane protein 1		GO:0005886,GO:0007275,GO:0008219,GO:0008283,GO:0008544,GO:0016020,GO:0016021,GO:0016049,GO:0032060	plasma membrane|multicellular organism development|cell death|cell proliferation|epidermis development|membrane|integral component of membrane|cell growth|bleb assembly
EMX2	10.3848	17.199	3.57058	0.207604	-2.26809	0.00030847	0.0089374	Down	0.304721	0.227038	0.226263	0.252364	0.238454	0.475767	0.707151	0.0826552	0.111319	0.0426253	0.118705	0.166261	0	0.0246291	GeneID:2018,Genbank:NM_004098.3,HGNC:HGNC:3341,MIM:600035	empty spiracles homeobox 2		GO:0005634,GO:0006355,GO:0009952,GO:0021542,GO:0021796,GO:0021846,GO:0021885,GO:0030182,GO:0042493,GO:0043565,GO:0072001	nucleus|regulation of transcription, DNA-templated|anterior/posterior pattern specification|dentate gyrus development|cerebral cortex regionalization|cell proliferation in forebrain|forebrain cell migration|neuron differentiation|response to drug|sequence-specific DNA binding|renal system development
EN1	14.7575	2.4803	27.0347	10.8998	3.44623	6.66636e-05	0.00299933	Up	0.0525761	0	0.0553053	0.105746	0.0358678	0.0202246	0.0576162	1.2122	0.326515	0.583458	0.185697	0.278668	1.11459	0.337124	GeneID:2019,Genbank:NM_001426.3,HGNC:HGNC:3342,MIM:131290	engrailed homeobox 1		GO:0000122,GO:0000978,GO:0001078,GO:0001501,GO:0005634,GO:0008344,GO:0009653,GO:0009953,GO:0009954,GO:0021549,GO:0030901,GO:0030917,GO:0035115,GO:0035176,GO:0035264,GO:0042756,GO:0043473,GO:0043524,GO:0045944,GO:0048666,GO:0061743,GO:0071542,GO:1990403	negative regulation of transcription from RNA polymerase II promoter|RNA polymerase II proximal promoter sequence-specific DNA binding|transcriptional repressor activity, RNA polymerase II proximal promoter sequence-specific DNA binding|skeletal system development|nucleus|adult locomotory behavior|anatomical structure morphogenesis|dorsal/ventral pattern formation|proximal/distal pattern formatio…
ENDOU	2542.76	4151.06	934.455	0.225113	-2.15128	5.09085e-06	0.000508672	Down	147.986	32.0976	127.722	76.2041	76.139	99.0386	104.5	5.78963	36.4642	21.5022	31.9735	39.677	5.58776	30.299	GeneID:8909,Genbank:NM_001172440.1,HGNC:HGNC:14369,MIM:606720	endonuclease, poly(U) specific		GO:0003723,GO:0004521,GO:0005044,GO:0005576,GO:0005615,GO:0005737,GO:0005886,GO:0006508,GO:0006955,GO:0007565,GO:0008083,GO:0008236,GO:0030145,GO:0030247	RNA binding|endoribonuclease activity|scavenger receptor activity|extracellular region|extracellular space|cytoplasm|plasma membrane|proteolysis|immune response|female pregnancy|growth factor activity|serine-type peptidase activity|manganese ion binding|polysaccharide binding
ENG	2646.81	1753.8	3539.82	2.01837	1.01319	0.0138869	0.118842	Up	15.3955	68.2734	18.3097	21.2532	44.3345	18.3425	21.2299	116.69	48.0561	63.3269	51.24	38.6221	82.2914	45.3323	GeneID:2022,Genbank:NM_001114753.2,HGNC:HGNC:3349,MIM:131195	endoglin
ENHO	8.50661	14.6541	2.35915	0.16099	-2.63496	0.000240082	0.00754747	Down	0.481541	0.388136	0.506538	0.871669	0.542043	1.61155	1.26649	0.0555124	0.299053	0.114511	0.127559	0.127615	0.278413	0	GeneID:375704,Genbank:NM_198573.2,HGNC:HGNC:24838	energy homeostasis associated		GO:0005576,GO:0005886,GO:0045747	extracellular region|plasma membrane|positive regulation of Notch signaling pathway
ENKUR	7.54456	3.90692	11.1822	2.86215	1.5171	0.0315319	0.203999	Up	0.0277743	0.0639626	0.0730401	0.0977589	0.0710544	0.0801302	0.0152184	0.416239	0.107805	0.379774	0.0551799	0.0552044	0.176641	0.133569	GeneID:219670,Genbank:NM_001270383.1,HGNC:HGNC:28388,MIM:611025	enkurin, TRPC channel interacting protein		GO:0001669,GO:0005516,GO:0017124,GO:0097228	acrosomal vesicle|calmodulin binding|SH3 domain binding|sperm principal piece
ENPEP	447.749	235.549	659.949	2.80175	1.48633	8.09306e-06	0.000709005	Up	0.727469	4.2601	0.787096	3.51157	5.71083	2.51854	2.45995	13.2624	7.69644	6.89501	7.36406	6.54108	9.79399	7.38247	GeneID:2028,Genbank:NM_001977.3,HGNC:HGNC:3355,MIM:138297	glutamyl aminopeptidase		GO:0001525,GO:0002003,GO:0002005,GO:0003081,GO:0004177,GO:0005765,GO:0005886,GO:0005887,GO:0005903,GO:0007267,GO:0008237,GO:0008270,GO:0008283,GO:0009897,GO:0016324,GO:0016477,GO:0031410,GO:0032835,GO:0042277,GO:0043171,GO:0045177,GO:0070006,GO:0070062	angiogenesis|angiotensin maturation|angiotensin catabolic process in blood|regulation of systemic arterial blood pressure by renin-angiotensin|aminopeptidase activity|lysosomal membrane|plasma membrane|integral component of plasma membrane|brush border|cell-cell signaling|metallopeptidase activity|zinc ion binding|cell proliferation|external side of plasma membrane|apical plasma membrane|cell mig…	hsa04614	Renin-angiotensin system
ENPP6	15.818	4.69369	26.9424	5.74013	2.52108	2.57494e-05	0.00152557	Up	0.0263771	0.106304	0.0693659	0.0928412	0.040488	0.0152198	0.130075	0.0760193	0.819053	0.595888	0.436701	0.559225	0.152504	0.471156	GeneID:133121,Genbank:NM_153343.3,HGNC:HGNC:23409,MIM:616983	ectonucleotide pyrophosphatase/phosphodiesterase 6		GO:0005576,GO:0005886,GO:0006629,GO:0008081,GO:0008889,GO:0019695,GO:0031225,GO:0046475,GO:0047390,GO:0070062	extracellular region|plasma membrane|lipid metabolic process|phosphoric diester hydrolase activity|glycerophosphodiester phosphodiesterase activity|choline metabolic process|anchored component of membrane|glycerophospholipid catabolic process|glycerophosphocholine cholinephosphodiesterase activity|extracellular exosome	hsa00565	Ether lipid metabolism
ENTPD1	2245.97	1415.38	3076.56	2.17367	1.12013	0.00174208	0.0292749	Up	3.02574	11.5916	3.24619	3.89124	5.58887	4.45804	4.31331	20.3582	14.3246	10.0386	8.71662	6.87973	12.1651	11.5397	GeneID:953,Genbank:XM_011540371.2,HGNC:HGNC:3363,MIM:601752	ectonucleoside triphosphate diphosphohydrolase 1		GO:0005524,GO:0005886,GO:0005887,GO:0007155,GO:0007596,GO:0016020,GO:0017110,GO:0017111,GO:0034656,GO:0070062,GO:0102485,GO:0102486,GO:0102487,GO:0102488,GO:0102489,GO:0102490,GO:0102491	ATP binding|plasma membrane|integral component of plasma membrane|cell adhesion|blood coagulation|membrane|nucleoside-diphosphatase activity|nucleoside-triphosphatase activity|nucleobase-containing small molecule catabolic process|extracellular exosome|dATP phosphohydrolase activity|dCTP phosphohydrolase activity|dUTP phosphohydrolase activity|dTTP phosphohydrolase activity|GTP phosphohydrolase a…	hsa00230,hsa00240,hsa05169	Purine metabolism|Pyrimidine metabolism|Epstein-Barr virus infection
ENTPD2	71.5838	98.7252	44.4423	0.450162	-1.15148	0.000268355	0.00811872	Down	3.31078	1.28024	2.49503	3.67734	2.25022	3.84922	2.13899	0.740553	1.80293	1.32197	1.70167	1.40778	1.57135	1.0524	GeneID:954,Genbank:NM_001246.3,HGNC:HGNC:3364,MIM:602012	ectonucleoside triphosphate diphosphohydrolase 2		GO:0005524,GO:0005605,GO:0005789,GO:0005886,GO:0007186,GO:0009181,GO:0016021,GO:0017110,GO:0017111,GO:0030168,GO:0034656,GO:0070062	ATP binding|basal lamina|endoplasmic reticulum membrane|plasma membrane|G-protein coupled receptor signaling pathway|purine ribonucleoside diphosphate catabolic process|integral component of membrane|nucleoside-diphosphatase activity|nucleoside-triphosphatase activity|platelet activation|nucleobase-containing small molecule catabolic process|extracellular exosome	hsa00230,hsa04742	Purine metabolism|Taste transduction
EPB41L4B	199.161	281.752	116.57	0.413734	-1.27323	3.05595e-05	0.00170162	Down	1.67264	0.798765	2.13455	1.59081	2.42813	3.45651	2.31609	1.09117	1.33872	1.21793	1.30519	0.549796	0.42731	0.677003	GeneID:54566,Genbank:NM_019114.4,HGNC:HGNC:19818,MIM:610340	erythrocyte membrane protein band 4.1 like 4B		GO:0005200,GO:0005737,GO:0005856,GO:0005923,GO:0008092,GO:0010628,GO:0031032,GO:0042060,GO:0045177,GO:0045785,GO:0051549	structural constituent of cytoskeleton|cytoplasm|cytoskeleton|bicellular tight junction|cytoskeletal protein binding|positive regulation of gene expression|actomyosin structure organization|wound healing|apical part of cell|positive regulation of cell adhesion|positive regulation of keratinocyte migration	hsa04530	Tight junction
EPCAM	145.351	251.927	38.775	0.153914	-2.69981	3.8275e-05	0.0019874	Down	14.7451	8.38492	12.7454	6.74571	4.32878	3.94022	5.89393	2.47311	0.844416	1.61669	1.8009	1.00094	0.873483	1.45309	GeneID:4072,Genbank:NM_002354.2,HGNC:HGNC:11529,MIM:185535	epithelial cell adhesion molecule
EPDR1	227.059	114.254	339.864	2.97464	1.57271	0.00645438	0.0705972	Up	1.17805	3.01928	1.17924	3.51589	2.11937	2.43393	3.89376	18.2024	6.99157	6.77761	4.60542	5.08583	8.08546	5.14319	GeneID:54749,Genbank:NM_017549.4,HGNC:HGNC:17572	ependymin related 1		GO:0005509,GO:0005764,GO:0007160,GO:0070062	calcium ion binding|lysosome|cell-matrix adhesion|extracellular exosome
EPHA6	3.99485	6.69094	1.29877	0.194109	-2.36506	0.0232621	0.165385	Down	0.0250016	0.0104686	0.016736	0.0114285	0.00232586	0.04459	0.00996302	0	0.00705765	0.0108098	0.00903115	0	0	0	GeneID:285220,Genbank:XM_006713592.3,HGNC:HGNC:19296,MIM:600066	EPH receptor A6		GO:0005003,GO:0005524,GO:0005654,GO:0005886,GO:0005887,GO:0048013	ephrin receptor activity|ATP binding|nucleoplasm|plasma membrane|integral component of plasma membrane|ephrin receptor signaling pathway	hsa04360	Axon guidance
EPHA7	161.981	52.8963	271.065	5.12446	2.3574	2.7028e-05	0.00157269	Up	0.0391381	0.533285	0.29505	1.15453	0.39383	0.112915	0.193005	0.624141	1.90397	1.34953	2.85108	1.35702	3.67335	3.80022	GeneID:2045,Genbank:NM_001288629.1,HGNC:HGNC:3390,MIM:602190	EPH receptor A7				hsa04360	Axon guidance
EPHX2	563.676	756.056	371.297	0.491097	-1.02592	0.00010888	0.00429138	Down	10.7381	8.36236	12.4845	8.41163	10.092	15.6041	17.7286	1.80798	8.75267	6.56862	9.60013	7.03947	6.30646	5.99882	GeneID:2053,Genbank:NM_001979.5,HGNC:HGNC:3402,MIM:132811	epoxide hydrolase 2				hsa00590,hsa04146	Arachidonic acid metabolism|Peroxisome
EPN3	752.411	1003.61	501.217	0.499416	-1.00169	0.000129153	0.00485244	Down	18.731	8.69121	14.1692	11.9641	19.9116	13.1496	15.8766	3.18489	9.9743	8.95881	10.6099	10.8773	6.67972	7.41047	GeneID:55040,Genbank:NM_017957.2,HGNC:HGNC:18235,MIM:607264	epsin 3		GO:0005634,GO:0005654,GO:0005905,GO:0008289,GO:0019897,GO:0030136,GO:0043231,GO:0048471,GO:0070062,GO:1990175	nucleus|nucleoplasm|clathrin-coated pit|lipid binding|extrinsic component of plasma membrane|clathrin-coated vesicle|intracellular membrane-bounded organelle|perinuclear region of cytoplasm|extracellular exosome|EH domain binding	hsa04144	Endocytosis
EPS8L1	1847.82	2632.36	1063.28	0.403925	-1.30784	0.00512283	0.0603002	Down	75.1101	39.1784	59.3083	25.3144	30.6119	25.0185	43.3247	7.96625	23.8652	14.5711	21.0171	35.8686	12.5344	21.948	GeneID:54869,Genbank:NM_133180.2,HGNC:HGNC:21295,MIM:614987	EPS8 like 1		GO:0003779,GO:0005829,GO:0007266,GO:0032587,GO:0035023,GO:0042608,GO:0043234,GO:0045296,GO:0065009,GO:0070062,GO:1900029	actin binding|cytosol|Rho protein signal transduction|ruffle membrane|regulation of Rho protein signal transduction|T cell receptor binding|protein complex|cadherin binding|regulation of molecular function|extracellular exosome|positive regulation of ruffle assembly
ERBB3	2639.15	3631.42	1646.88	0.453509	-1.1408	1.57351e-06	0.000222033	Down	38.2138	20.4327	34.3253	36.8871	29.8753	35.3744	40.2421	4.69617	23.451	14.511	26.3782	17.2378	14.7617	20.3623	GeneID:2065,Genbank:NM_001982.3,HGNC:HGNC:3431,MIM:190151	erb-b2 receptor tyrosine kinase 3				hsa01521,hsa04010,hsa04012,hsa04020,hsa04151,hsa05205,hsa05206	EGFR tyrosine kinase inhibitor resistance|MAPK signaling pathway|ErbB signaling pathway|Calcium signaling pathway|PI3K-Akt signaling pathway|Proteoglycans in cancer|MicroRNAs in cancer
ERLEC1	1567.45	842.722	2292.18	2.71997	1.44359	8.29937e-09	4.14632e-06	Up	4.82125	17.8016	4.5015	6.90006	7.81228	6.70417	5.53668	17.6018	31.6366	17.1785	22.0702	23.6322	18.6141	27.823	GeneID:27248,Genbank:NM_015701.4,HGNC:HGNC:25222,MIM:611229	endoplasmic reticulum lectin 1		GO:0005788,GO:0030433,GO:0036503,GO:0044322,GO:0051082,GO:0055085,GO:1904153	endoplasmic reticulum lumen|ubiquitin-dependent ERAD pathway|ERAD pathway|endoplasmic reticulum quality control compartment|unfolded protein binding|transmembrane transport|negative regulation of retrograde protein transport, ER to cytosol	hsa04141	Protein processing in endoplasmic reticulum
ERMN	23.461	10.8518	36.0702	3.32391	1.73288	0.00013675	0.00508616	Up	0.062377	0.416587	0.065615	0.163096	0.114896	0.143969	0.136713	0.560887	0.871609	0.474666	0.512228	0.429801	0.519329	0.548528	GeneID:57471,Genbank:NM_001009959.2,HGNC:HGNC:29208,MIM:610072	ermin		GO:0001763,GO:0005737,GO:0005856,GO:0005938,GO:0007015,GO:0008360,GO:0030175,GO:0031344,GO:0033269,GO:0033270,GO:0043025,GO:0043209,GO:0051015,GO:0070062	morphogenesis of a branching structure|cytoplasm|cytoskeleton|cell cortex|actin filament organization|regulation of cell shape|filopodium|regulation of cell projection organization|internode region of axon|paranode region of axon|neuronal cell body|myelin sheath|actin filament binding|extracellular exosome
ERN1	1028.43	576.128	1480.72	2.57013	1.36184	0.00137092	0.0245318	Up	2.17701	5.24941	2.46541	3.15701	3.25634	2.96311	2.54232	4.87657	17.684	6.96115	8.17075	5.6116	5.62965	13.1302	GeneID:2081,Genbank:XM_017024347.2,HGNC:HGNC:3449,MIM:604033	endoplasmic reticulum to nucleus signaling 1		GO:0000287,GO:0001935,GO:0004521,GO:0004674,GO:0005161,GO:0005524,GO:0005637,GO:0005737,GO:0005739,GO:0005783,GO:0005789,GO:0006351,GO:0006355,GO:0006379,GO:0006402,GO:0006468,GO:0006987,GO:0007050,GO:0007257,GO:0016241,GO:0019899,GO:0030176,GO:0030544,GO:0033120,GO:0034976,GO:0035924,GO:0036289,GO:0036498,GO:0042802,GO:0042803,GO:0043531,GO:0046777,GO:0051879,GO:0070054,GO:0070055,GO:0070059,GO:…	magnesium ion binding|endothelial cell proliferation|endoribonuclease activity|protein serine/threonine kinase activity|platelet-derived growth factor receptor binding|ATP binding|nuclear inner membrane|cytoplasm|mitochondrion|endoplasmic reticulum|endoplasmic reticulum membrane|transcription, DNA-templated|regulation of transcription, DNA-templated|mRNA cleavage|mRNA catabolic process|protein ph…	hsa04140,hsa04141,hsa04210,hsa04932,hsa05010	Autophagy - animal|Protein processing in endoplasmic reticulum|Apoptosis|Non-alcoholic fatty liver disease (NAFLD)|Alzheimer disease
ERO1A	4893.84	6969.54	2818.14	0.404351	-1.30632	0.00479491	0.0578173	Down	114.073	73.4495	94.1419	54.9392	31.3807	33.619	76.5054	20.8175	20.255	25.1727	28.8148	54.3164	31.6914	38.7738	GeneID:30001,Genbank:NM_014584.2,HGNC:HGNC:13280,MIM:615435	endoplasmic reticulum oxidoreductase 1 alpha		GO:0003756,GO:0005783,GO:0005788,GO:0005789,GO:0006457,GO:0006464,GO:0009266,GO:0010260,GO:0015035,GO:0015036,GO:0016020,GO:0016491,GO:0016671,GO:0019471,GO:0022417,GO:0030198,GO:0030425,GO:0030968,GO:0034599,GO:0034975,GO:0034976,GO:0043231,GO:0045454,GO:0050873,GO:0051085,GO:0051209,GO:0070059,GO:0071456	protein disulfide isomerase activity|endoplasmic reticulum|endoplasmic reticulum lumen|endoplasmic reticulum membrane|protein folding|cellular protein modification process|response to temperature stimulus|animal organ senescence|protein disulfide oxidoreductase activity|disulfide oxidoreductase activity|membrane|oxidoreductase activity|oxidoreductase activity, acting on a sulfur group of donors, …	hsa04141,hsa05110	Protein processing in endoplasmic reticulum|Vibrio cholerae infection
ERO1B	231.524	141.818	321.23	2.26509	1.17957	1.56361e-05	0.00112282	Up	0.552503	1.73507	0.548161	1.04179	1.08579	1.57226	0.708671	2.51153	3.37274	2.2246	2.45313	1.97169	1.83678	3.14876	GeneID:56605,Genbank:XM_024448449.1,HGNC:HGNC:14355,MIM:615437	endoplasmic reticulum oxidoreductase 1 beta		GO:0003756,GO:0005783,GO:0005789,GO:0006457,GO:0006464,GO:0015035,GO:0016491,GO:0016671,GO:0019471,GO:0022417,GO:0030070,GO:0030198,GO:0034975,GO:0042593,GO:0045454,GO:0051082	protein disulfide isomerase activity|endoplasmic reticulum|endoplasmic reticulum membrane|protein folding|cellular protein modification process|protein disulfide oxidoreductase activity|oxidoreductase activity|oxidoreductase activity, acting on a sulfur group of donors, disulfide as acceptor|4-hydroxyproline metabolic process|protein maturation by protein folding|insulin processing|extracellular …	hsa04141	Protein processing in endoplasmic reticulum
ESPL1	691.702	1022.99	360.411	0.352311	-1.50508	0.000661362	0.0149271	Down	15.5753	6.09113	7.50925	8.12759	5.1043	6.89708	9.47692	1.1744	3.2805	2.85324	4.2178	5.99953	2.22511	3.69123	GeneID:9700,Genbank:XM_011539025.2,HGNC:HGNC:16856,MIM:604143	extra spindle pole bodies like 1, separase		GO:0000070,GO:0000212,GO:0000910,GO:0003824,GO:0004197,GO:0005634,GO:0005737,GO:0005813,GO:0005829,GO:0006915,GO:0008234,GO:0040001,GO:0045143,GO:0045842,GO:0045875,GO:0051307,GO:0072686	mitotic sister chromatid segregation|meiotic spindle organization|cytokinesis|catalytic activity|cysteine-type endopeptidase activity|nucleus|cytoplasm|centrosome|cytosol|apoptotic process|cysteine-type peptidase activity|establishment of mitotic spindle localization|homologous chromosome segregation|positive regulation of mitotic metaphase/anaphase transition|negative regulation of sister chroma…	hsa04110,hsa04114	Cell cycle|Oocyte meiosis
ESRP1	2374.25	3215.29	1533.2	0.476847	-1.0684	8.72872e-06	0.000753974	Down	52.9502	31.41	56.0035	43.5976	41.7499	50.0755	50.4374	13.4315	26.6128	24.9829	31.1076	27.6674	22.0587	29.8291	GeneID:54845,Genbank:XM_005250991.3,HGNC:HGNC:25966,MIM:612959	epithelial splicing regulatory protein 1		GO:0003729,GO:0005634,GO:0005654,GO:0006397,GO:0008380,GO:0008543,GO:0016604,GO:0043484	mRNA binding|nucleus|nucleoplasm|mRNA processing|RNA splicing|fibroblast growth factor receptor signaling pathway|nuclear body|regulation of RNA splicing
ETNK2	492.82	824.358	161.282	0.195646	-2.35369	0.0139222	0.118979	Down	37.6993	3.57839	8.74375	9.73976	5.61923	11.4205	16.2509	1.42606	3.48987	4.98651	2.99713	3.47821	1.8142	2.96414	GeneID:55224,Genbank:NM_001297761.1,HGNC:HGNC:25575,MIM:609859	ethanolamine kinase 2		GO:0001701,GO:0001890,GO:0004305,GO:0005524,GO:0005829,GO:0006646,GO:0009791,GO:0035264	in utero embryonic development|placenta development|ethanolamine kinase activity|ATP binding|cytosol|phosphatidylethanolamine biosynthetic process|post-embryonic development|multicellular organism growth	hsa00564	Glycerophospholipid metabolism
EVI2A	260.339	160.123	360.554	2.25173	1.17103	0.00251937	0.037394	Up	1.2762	9.61134	1.56014	2.21994	3.67077	1.55236	2.53248	8.60855	11.0316	5.18788	4.59123	7.12984	7.23899	9.85765	GeneID:2123,Genbank:NM_014210.3,HGNC:HGNC:3499,MIM:158380	ecotropic viral integration site 2A		GO:0004888,GO:0016021	transmembrane signaling receptor activity|integral component of membrane
EVI2B	706.969	343.337	1070.6	3.11822	1.64072	0.00123325	0.0227966	Up	3.57576	36.5737	4.56553	5.00953	9.69035	4.35416	5.56703	13.7879	58.9625	23.8383	32.1397	39.5062	21.2728	40.8302	GeneID:2124,Genbank:XM_005257946.4,HGNC:HGNC:3500,MIM:158381	ecotropic viral integration site 2B		GO:0005887,GO:0030854,GO:0043066,GO:0045660,GO:0061515,GO:0071157,GO:2000035	integral component of plasma membrane|positive regulation of granulocyte differentiation|negative regulation of apoptotic process|positive regulation of neutrophil differentiation|myeloid cell development|negative regulation of cell cycle arrest|regulation of stem cell division
EVPL	8211.16	11935.5	4486.83	0.375924	-1.41149	3.90091e-05	0.00201401	Down	147.221	63.3254	128.24	92.6296	72.6587	98.4133	103.988	15.2114	51.904	42.6784	54.8181	56.6753	29.8062	52.4052	GeneID:2125,Genbank:NM_001988.3,HGNC:HGNC:3503,MIM:601590	envoplakin		GO:0001533,GO:0005198,GO:0005829,GO:0008544,GO:0018149,GO:0019215,GO:0030057,GO:0030216,GO:0030674,GO:0045111,GO:0045296,GO:0070062,GO:0070268	cornified envelope|structural molecule activity|cytosol|epidermis development|peptide cross-linking|intermediate filament binding|desmosome|keratinocyte differentiation|protein binding, bridging|intermediate filament cytoskeleton|cadherin binding|extracellular exosome|cornification
EVPLL	163.004	249.174	76.8346	0.308357	-1.69732	3.87764e-05	0.00200779	Down	10.5506	4.71527	7.44956	6.44365	5.2504	5.89324	5.46426	0.222153	2.73013	1.37477	3.63711	5.45809	0.640646	1.85348	GeneID:645027,Genbank:XM_011523985.2,HGNC:HGNC:35236	envoplakin like		GO:0001533,GO:0005198,GO:0008544,GO:0019215	cornified envelope|structural molecule activity|epidermis development|intermediate filament binding
EXPH5	1190.13	1789.66	590.609	0.330013	-1.59941	1.75624e-09	1.20238e-06	Down	7.86249	4.06164	6.78969	9.35365	8.71495	11.1332	6.16708	0.669596	5.25553	2.78536	4.77891	2.43129	1.53011	2.69024	GeneID:23086,Genbank:XM_017017398.1,HGNC:HGNC:30578,MIM:612878	exophilin 5		GO:0003334,GO:0005768,GO:0006886,GO:0017137,GO:0045921,GO:0050714,GO:0071985	keratinocyte development|endosome|intracellular protein transport|Rab GTPase binding|positive regulation of exocytosis|positive regulation of protein secretion|multivesicular body sorting pathway
EXTL1	11.0352	17.939	4.13152	0.23031	-2.11835	0.0459393	0.258583	Down	0.0454754	0.0392727	0.071754	0.251527	0.174508	0.314877	0.735062	0.0393182	0.0882554	0.0405529	0.180694	0.0301291	0.0262925	0.0156211	GeneID:2134,Genbank:XM_005245779.4,HGNC:HGNC:3515,MIM:601738	exostosin like glycosyltransferase 1				hsa00534	Glycosaminoglycan biosynthesis - heparan sulfate / heparin
EYA4	73.2949	37.9076	108.682	2.86703	1.51956	2.23984e-06	0.000289535	Up	0.0371507	0.244445	0.0334965	0.298884	0.369306	0.257236	0.401304	0.832079	0.758074	0.807724	0.611554	0.295364	1.01874	0.700059	GeneID:2070,Genbank:XM_017010368.2,HGNC:HGNC:3522,MIM:603550	EYA transcriptional coactivator and phosphatase 4		GO:0004725,GO:0005634,GO:0005737,GO:0006281,GO:0006351,GO:0006355,GO:0007275,GO:0007601,GO:0007605,GO:0009653,GO:0016576,GO:0030154,GO:0045739,GO:0046872,GO:2001240	protein tyrosine phosphatase activity|nucleus|cytoplasm|DNA repair|transcription, DNA-templated|regulation of transcription, DNA-templated|multicellular organism development|visual perception|sensory perception of sound|anatomical structure morphogenesis|histone dephosphorylation|cell differentiation|positive regulation of DNA repair|metal ion binding|negative regulation of extrinsic apoptotic si…
F10	50.0158	80.0423	19.9893	0.249734	-2.00154	1.67476e-08	6.72997e-06	Down	3.143	1.67333	3.555	2.44703	3.00876	3.27607	3.77761	0.311679	0.839529	0.763482	0.581904	2.41821	0.351713	0.417925	GeneID:2159,Genbank:NM_000504.3,HGNC:HGNC:3528,MIM:613872	coagulation factor X				hsa04610	Complement and coagulation cascades
F2R	1081.51	695.345	1467.68	2.11072	1.07774	0.0012774	0.02338	Up	4.60897	18.7265	9.54407	10.9518	12.5591	9.02683	7.51846	41.2915	22.7759	19.8379	24.9064	12.5111	23.1911	22.1468	GeneID:2149,Genbank:NM_001311313.1,HGNC:HGNC:3537,MIM:187930	coagulation factor II thrombin receptor				hsa04015,hsa04020,hsa04024,hsa04072,hsa04080,hsa04151,hsa04610,hsa04611,hsa04810,hsa05200	Rap1 signaling pathway|Calcium signaling pathway|cAMP signaling pathway|Phospholipase D signaling pathway|Neuroactive ligand-receptor interaction|PI3K-Akt signaling pathway|Complement and coagulation cascades|Platelet activation|Regulation of actin cytoskeleton|Pathways in cancer
F2RL3	27.6755	14.0404	41.3107	2.94228	1.55693	0.00101849	0.0198176	Up	0.149726	0.637901	0.188998	0.135515	0.352399	0.120951	0.0984477	1.20824	0.604403	0.373854	0.396621	1.01183	0.692538	0.946348	GeneID:9002,Genbank:NM_003950.3,HGNC:HGNC:3540,MIM:602779	F2R like thrombin or trypsin receptor 3				hsa04015,hsa04080,hsa04610,hsa04611,hsa05200	Rap1 signaling pathway|Neuroactive ligand-receptor interaction|Complement and coagulation cascades|Platelet activation|Pathways in cancer
FAIM2	84.3422	123.923	44.7614	0.361204	-1.46912	1.90057e-06	0.000256438	Down	1.74345	0.918078	1.15181	1.46464	1.80585	1.64393	1.56108	0.171573	0.907785	0.240161	0.718096	0.507116	1.09406	0.555065	GeneID:23017,Genbank:NM_012306.3,HGNC:HGNC:17067,MIM:604306	Fas apoptotic inhibitory molecule 2		GO:0002931,GO:0005783,GO:0005794,GO:0006915,GO:0016021,GO:0021549,GO:0021680,GO:0021681,GO:0021702,GO:0030054,GO:0043066,GO:0043523,GO:0043524,GO:0045121,GO:0045211,GO:1902042	response to ischemia|endoplasmic reticulum|Golgi apparatus|apoptotic process|integral component of membrane|cerebellum development|cerebellar Purkinje cell layer development|cerebellar granular layer development|cerebellar Purkinje cell differentiation|cell junction|negative regulation of apoptotic process|regulation of neuron apoptotic process|negative regulation of neuron apoptotic process|memb…
FAM129C	22.2004	14.5978	29.803	2.04161	1.02971	0.0372979	0.225835	Up	0.0488566	0.375046	0.0513928	0.0736987	0.333304	0.0563815	0.0356934	0.168967	0.391912	0.232363	0.269624	0.45317	0.310722	0.268521	GeneID:199786,Genbank:NM_173544.4,HGNC:HGNC:24130,MIM:609967	family with sequence similarity 129 member C
FAM153C	3.00905	5.8503	0.1678	0.0286823	-5.1237	0.00369115	0.0489813	Down	0.0960409	0	0	0.193167	0.737099	1.10833	0.263119	0	0.0745558	0	0	0	0	0	GeneID:653316,Genbank:NM_001355471.1,HGNC:HGNC:33936	family with sequence similarity 153 member C
FAM162B	36.4554	21.3641	51.5467	2.41277	1.27069	0.00247536	0.0369307	Up	0.350744	1.73088	0.79061	1.31012	1.9997	1.04083	1.37274	6.00734	2.95618	3.3363	2.52187	2.85496	2.78112	1.58349	GeneID:221303,Genbank:NM_001085480.2,HGNC:HGNC:21549	family with sequence similarity 162 member B		GO:0016021	integral component of membrane
FAM178B	10.7323	16.1007	5.36398	0.333153	-1.58574	0.00788695	0.0808598	Down	0.210313	0.0854714	0.351365	0.236383	0.177236	0.142768	0.29826	0	0.0960377	0.0441288	0.0163856	0.278679	0.0858328	0.033997	GeneID:51252,Genbank:XM_011511294.2,HGNC:HGNC:28036	family with sequence similarity 178 member B
FAM180B	17.83	33.5597	2.1004	0.062587	-3.99799	0.00506277	0.0599138	Down	0.443993	0.298226	0.54488	1.37671	0.832962	1.45173	4.86555	0	0.114889	0.219962	0.147015	0.147081	0	0.0508381	GeneID:399888,Genbank:NM_001164379.1,HGNC:HGNC:34451	family with sequence similarity 180 member B		GO:0016021	integral component of membrane
FAM184A	44.9306	62.8934	26.9679	0.428787	-1.22167	0.00275997	0.0396719	Down	0.46159	0.646428	0.879241	0.66493	0.67661	2.14513	0.861293	0.302016	0.561704	0.534	0.545275	0.446332	0.216387	0.325689	GeneID:79632,Genbank:NM_001288576.1,HGNC:HGNC:20991	family with sequence similarity 184 member A		GO:0005615	extracellular space
FAM189A2	216.492	298.421	134.563	0.450918	-1.14906	0.000333238	0.00952071	Down	4.41251	2.82271	6.76699	4.85577	2.7822	6.42945	6.12171	2.20941	2.1452	1.48386	3.1878	2.89392	3.14388	2.2251	GeneID:9413,Genbank:NM_001127608.2,HGNC:HGNC:24820,MIM:607710	family with sequence similarity 189 member A2		GO:0016021	integral component of membrane
FAM196B	15.8732	30.0994	1.64688	0.0547146	-4.19193	9.8499e-12	1.40058e-08	Down	0.14512	0.275225	0.0808162	0.429233	0.410566	0.305388	0.420965	0	0.0397606	0	0.0452256	0	0.0197421	0.0234586	GeneID:100131897,Genbank:NM_001346304.1,HGNC:HGNC:37271	family with sequence similarity 196 member B
FAM20A	1385.6	697.265	2073.93	2.97438	1.57259	6.79745e-07	0.000118539	Up	2.6707	7.06408	1.56559	7.49412	4.73359	3.45308	2.06859	6.64185	10.8614	15.6616	15.832	9.58587	21.042	14.5716	GeneID:54757,Genbank:XM_006721959.3,HGNC:HGNC:23015,MIM:611062	FAM20A, golgi associated secretory pathway pseudokinase		GO:0001934,GO:0005615,GO:0005623,GO:0005783,GO:0005794,GO:0031214,GO:0043539,GO:0044691,GO:0055074,GO:0070062,GO:0070166	positive regulation of protein phosphorylation|extracellular space|cell|endoplasmic reticulum|Golgi apparatus|biomineral tissue development|protein serine/threonine kinase activator activity|tooth eruption|calcium ion homeostasis|extracellular exosome|enamel mineralization
FAM20C	1470.72	604.565	2336.88	3.86539	1.95061	2.41827e-05	0.00146084	Up	1.92516	9.71232	2.24363	6.39309	5.90304	4.76302	3.04315	28.6758	10.1281	23.9031	15.3633	8.58891	34.9696	18.1359	GeneID:56975,Genbank:XM_017012453.1,HGNC:HGNC:22140,MIM:611061	FAM20C, golgi associated secretory pathway kinase		GO:0004674,GO:0005509,GO:0005524,GO:0005615,GO:0005788,GO:0005794,GO:0006468,GO:0030145,GO:0030501,GO:0031214,GO:0036179,GO:0040036,GO:0043687,GO:0044267,GO:0045669,GO:0046034,GO:0051174,GO:0070062,GO:0070166,GO:0071895,GO:0097187	protein serine/threonine kinase activity|calcium ion binding|ATP binding|extracellular space|endoplasmic reticulum lumen|Golgi apparatus|protein phosphorylation|manganese ion binding|positive regulation of bone mineralization|biomineral tissue development|osteoclast maturation|regulation of fibroblast growth factor receptor signaling pathway|post-translational protein modification|cellular protei…
FAM25A	1508.53	2550.1	466.957	0.183114	-2.44919	0.000983061	0.0194937	Down	872.578	334.861	512.863	306.73	207.492	108.392	363.318	38.1867	34.5088	84.9096	67.0448	191.913	41.4542	107.777	GeneID:643161,Genbank:NM_001146157.2,HGNC:HGNC:23436	family with sequence similarity 25 member A
FAM25C	48.1997	85.7862	10.6131	0.123715	-3.0149	5.79649e-06	0.000563937	Down	25.6601	13.5848	14.582	13.0508	7.39458	2.55278	17.9386	1.70007	1.8317	0.526035	0.781298	3.5174	2.89897	2.0263	GeneID:644054,Genbank:NM_001137548.2,HGNC:HGNC:23586	family with sequence similarity 25 member C
FAM25G	49.903	79.6882	20.1178	0.252456	-1.98589	0.0370797	0.225392	Down	28.8217	5.35281	27.3839	7.01238	4.4399	7.51052	8.99993	1.96497	1.92465	10.1334	7.59375	2.05327	1.07509	2.76787	GeneID:100133093,Genbank:NM_001137549.1,HGNC:HGNC:23590	family with sequence similarity 25 member G
FAM3D	390.781	566.84	214.722	0.378805	-1.40047	0.00663723	0.0720131	Down	35.304	31.2391	21.2935	9.41795	11.4276	15.747	15.4471	1.6324	7.84463	6.04587	12.5318	21.7484	0.707061	8.4459	GeneID:131177,Genbank:XM_005264863.4,HGNC:HGNC:18665,MIM:608619	family with sequence similarity 3 member D		GO:0005125,GO:0005576,GO:0046676	cytokine activity|extracellular region|negative regulation of insulin secretion
FAM46C	3188.37	761.266	5615.48	7.3765	2.88294	8.95797e-07	0.000145969	Up	0.762317	43.9938	1.16465	3.66883	4.29977	2.70202	1.69068	23.9788	101.392	47.0572	62.3115	73.3062	32.437	103.709	GeneID:54855,Genbank:NM_017709.3,HGNC:HGNC:24712,MIM:613952	family with sequence similarity 46 member C		GO:0016779	nucleotidyltransferase activity
FAM49A	277.223	176.156	378.29	2.14747	1.10264	0.0328892	0.209351	Up	0.852123	3.67378	1.282	1.8733	2.6768	1.89813	1.80247	3.8608	6.30729	2.55651	3.17589	9.33497	2.62376	4.01625	GeneID:81553,Genbank:NM_030797.3,HGNC:HGNC:25373	family with sequence similarity 49 member A		GO:0005622	intracellular
FAM69A	321.981	206.847	437.116	2.11323	1.07945	3.51178e-05	0.00188707	Up	2.41209	8.12018	2.273	3.47011	4.95378	3.53749	3.12058	9.77097	10.0906	7.30938	9.02967	8.83391	8.96803	9.27535	GeneID:388650,Genbank:NM_001252273.1,HGNC:HGNC:32213,MIM:614542	family with sequence similarity 69 member A		GO:0005789,GO:0016021	endoplasmic reticulum membrane|integral component of membrane
FAM71E2	7.52811	1.84597	13.2102	7.15627	2.83921	0.000449756	0.0114386	Up	0	0.0751153	0.0171551	0.114805	0.0166887	0.0188204	0	0.0376012	0.329165	0.232692	0.172803	0.12966	0.64118	0.358534	GeneID:284418,Genbank:NM_001145402.1,HGNC:HGNC:25278	family with sequence similarity 71 member E2		GO:0005634	nucleus
FAM83C	831.887	1214.08	449.697	0.370402	-1.43284	4.52885e-09	2.70051e-06	Down	23.6432	12.857	22.3179	17.6429	23.8924	30.9744	24.2387	9.41298	10.6153	13.7051	11.184	9.82017	1.78219	7.27676	GeneID:128876,Genbank:NM_178468.5,HGNC:HGNC:16121	family with sequence similarity 83 member C		GO:0019901	protein kinase binding
FAM83E	36.2596	23.3527	49.1665	2.10539	1.07409	0.00679971	0.073207	Up	0.214033	0.690068	0.375239	0.430483	0.219023	0.642195	0.109457	0.131594	1.19629	1.25547	1.30402	0.62394	1.12198	0.588173	GeneID:54854,Genbank:NM_017708.3,HGNC:HGNC:25972	family with sequence similarity 83 member E		GO:0019901	protein kinase binding
FAM83F	333.894	453.618	214.169	0.472135	-1.08273	2.29251e-05	0.00141257	Down	13.6355	9.66874	13.2623	10.8641	12.1579	15.0125	13.8439	4.04536	8.95065	8.94082	7.30368	6.31052	4.8693	6.44033	GeneID:113828,Genbank:NM_138435.2,HGNC:HGNC:25148	family with sequence similarity 83 member F
FAM83G	3363.79	4511.42	2216.16	0.491234	-1.02552	9.5978e-06	0.000806433	Down	34.5581	31.6076	55.1067	49.53	67.0804	55.6577	50.0463	12.9765	35.8602	25.4597	29.7277	36.1148	21.4836	25.7688	GeneID:644815,Genbank:XM_017024953.2,HGNC:HGNC:32554,MIM:615886	family with sequence similarity 83 member G		GO:0005634,GO:0005829,GO:0030509	nucleus|cytosol|BMP signaling pathway
FAM86B1	18.8163	25.2255	12.4072	0.491853	-1.0237	0.0338016	0.212669	Down	0.180539	0.256799	0.245766	0.501955	0.249952	0.367668	0.314225	0.122427	0.115418	0.252543	0.168791	0.211082	0.208764	0.0583681	GeneID:85002,Genbank:NM_001083537.1,HGNC:HGNC:28268,MIM:616122	family with sequence similarity 86 member B1		GO:0008168	methyltransferase activity
FBN1	6897.54	3926.02	9869.07	2.51376	1.32985	0.023549	0.166719	Up	8.65539	42.8199	12.9987	19.386	29.0288	10.2856	16.4603	123.267	46.7925	47.4878	30.253	16.933	67.8376	41.8868	GeneID:2200,Genbank:NM_000138.4,HGNC:HGNC:3603,MIM:134797	fibrillin 1		GO:0001501,GO:0001527,GO:0001656,GO:0005178,GO:0005179,GO:0005201,GO:0005509,GO:0005576,GO:0005578,GO:0005604,GO:0005615,GO:0005622,GO:0005788,GO:0006006,GO:0007507,GO:0008201,GO:0010737,GO:0022617,GO:0030023,GO:0030198,GO:0031012,GO:0032403,GO:0033627,GO:0034199,GO:0035582,GO:0035583,GO:0042593,GO:0042802,GO:0043010,GO:0043687,GO:0044267,GO:0045671,GO:0048048,GO:0048050,GO:0070062,GO:0071560,GO:…	skeletal system development|microfibril|metanephros development|integrin binding|hormone activity|extracellular matrix structural constituent|calcium ion binding|extracellular region|proteinaceous extracellular matrix|basement membrane|extracellular space|intracellular|endoplasmic reticulum lumen|glucose metabolic process|heart development|heparin binding|protein kinase A signaling|extracellular …
FBP1	61.1635	36.8912	85.4358	2.31588	1.21156	0.0228814	0.163875	Up	0.917241	2.04634	2.29153	0.749467	0.703968	0.860043	0.502585	1.15653	3.96076	1.66999	2.65753	5.39339	1.52467	4.68679	GeneID:2203,Genbank:XM_006717005.4,HGNC:HGNC:3606,MIM:611570	fructose-bisphosphatase 1				hsa00010,hsa00030,hsa00051,hsa04152,hsa04910,hsa04922	Glycolysis / Gluconeogenesis|Pentose phosphate pathway|Fructose and mannose metabolism|AMPK signaling pathway|Insulin signaling pathway|Glucagon signaling pathway
FBP2	15.2123	30.2659	0.158731	0.00524456	-7.57496	0.0333609	0.210949	Down	0.576779	0	0	0	0	1.46435	7.16347	0	0	0	0	0	0	0.0528339	GeneID:8789,Genbank:NM_003837.3,HGNC:HGNC:3607,MIM:603027	fructose-bisphosphatase 2		GO:0005654,GO:0005829,GO:0005886,GO:0005986,GO:0006000,GO:0006002,GO:0006094,GO:0030018,GO:0030054,GO:0030388,GO:0042132,GO:0042802,GO:0046872,GO:0070062	nucleoplasm|cytosol|plasma membrane|sucrose biosynthetic process|fructose metabolic process|fructose 6-phosphate metabolic process|gluconeogenesis|Z disc|cell junction|fructose 1,6-bisphosphate metabolic process|fructose 1,6-bisphosphate 1-phosphatase activity|identical protein binding|metal ion binding|extracellular exosome	hsa00010,hsa00030,hsa00051,hsa04152,hsa04910	Glycolysis / Gluconeogenesis|Pentose phosphate pathway|Fructose and mannose metabolism|AMPK signaling pathway|Insulin signaling pathway
FBXL16	184.025	251.031	117.018	0.466148	-1.10114	0.000446331	0.0113956	Down	4.0301	2.23023	4.06214	3.61733	2.00663	3.52629	3.69135	0.416054	3.47407	1.14431	2.00765	2.23172	1.11288	1.95051	GeneID:146330,Genbank:XM_024450160.1,HGNC:HGNC:14150,MIM:609082	F-box and leucine rich repeat protein 16		GO:0000209,GO:0004842,GO:0005829,GO:0043687	protein polyubiquitination|ubiquitin-protein transferase activity|cytosol|post-translational protein modification
FBXO16	35.831	11.5065	60.1556	5.22796	2.38625	0.000328725	0.00943553	Up	0	2.485	0.121614	0.271287	0.59154	0.222366	0.0422319	1.42164	4.78663	1.9245	2.60316	2.09367	1.64881	5.82468	GeneID:157574,Genbank:NM_001258211.1,HGNC:HGNC:13618,MIM:608519	F-box protein 16
FCER1A	322.553	481.142	163.964	0.34078	-1.55309	1.07943e-09	8.6753e-07	Down	23.7848	17.4933	23.3887	17.9059	29.5969	29.2882	25.3368	5.46342	11.6904	5.26634	15.3113	12.9705	6.14598	6.32925	GeneID:2205,Genbank:NM_002001.3,HGNC:HGNC:3609,MIM:147140	Fc fragment of IgE receptor Ia		GO:0005886,GO:0005887,GO:0009986,GO:0019863,GO:0038095	plasma membrane|integral component of plasma membrane|cell surface|IgE binding|Fc-epsilon receptor signaling pathway	hsa04071,hsa04072,hsa04664,hsa05310	Sphingolipid signaling pathway|Phospholipase D signaling pathway|Fc epsilon RI signaling pathway|Asthma
FCER2	14.788	7.56834	22.0076	2.90785	1.53995	0.00582288	0.0656317	Up	0.111347	0.48721	0.0702764	0.111976	0.273463	0	0.292851	0.0770172	1.17556	0.503092	0.324451	0.767225	0.824034	0.611976	GeneID:2208,Genbank:NM_002002.4,HGNC:HGNC:3612,MIM:151445	Fc fragment of IgE receptor II				hsa04640,hsa05169	Hematopoietic cell lineage|Epstein-Barr virus infection
FCGR2B	482.651	319.891	645.411	2.0176	1.01264	0.00878598	0.0869426	Up	3.25112	12.4017	4.81378	5.09792	5.80239	3.16508	4.5759	7.24716	21.0996	9.05028	10.9182	17.4769	7.55444	12.7874	GeneID:2213,Genbank:XM_024454044.1,HGNC:HGNC:3618,MIM:604590	Fc fragment of IgG receptor IIb		GO:0004888,GO:0005737,GO:0005886,GO:0006955,GO:0016021,GO:0019864	transmembrane signaling receptor activity|cytoplasm|plasma membrane|immune response|integral component of membrane|IgG binding	hsa04145,hsa04380,hsa04662,hsa04666,hsa05150,hsa05152,hsa05162	Phagosome|Osteoclast differentiation|B cell receptor signaling pathway|Fc gamma R-mediated phagocytosis|Staphylococcus aureus infection|Tuberculosis|Measles
FCHO1	93.1534	56.0322	130.275	2.32499	1.21723	0.0361443	0.222227	Up	0.386961	2.83848	0.452276	0.490036	1.18795	0.545797	0.643937	1.02436	5.56287	2.13009	1.89824	2.12697	1.37552	2.30401	GeneID:23149,Genbank:NM_001161357.1,HGNC:HGNC:29002,MIM:613437	FCH domain only 1		GO:0005654,GO:0005829,GO:0005886,GO:0005905,GO:0035612,GO:0048268,GO:0061024,GO:0072583	nucleoplasm|cytosol|plasma membrane|clathrin-coated pit|AP-2 adaptor complex binding|clathrin coat assembly|membrane organization|clathrin-dependent endocytosis
FCMR	113.036	57.9639	168.108	2.90023	1.53617	0.00483678	0.0580571	Up	0.420121	4.23771	0.530315	0.540791	1.37573	0.349076	0.515642	1.76292	5.50518	2.65748	2.29255	5.76731	3.59494	2.77083	GeneID:9214,Genbank:XM_005273351.4,HGNC:HGNC:14315,MIM:606015	Fc fragment of IgM receptor		GO:0002376,GO:0005576,GO:0006968,GO:0016021,GO:0043066	immune system process|extracellular region|cellular defense response|integral component of membrane|negative regulation of apoptotic process
FCRL1	53.2151	19.3498	87.0804	4.50032	2.17003	0.00223625	0.0345466	Up	0.0205802	0.608236	0.0649456	0.034494	0.329939	0	0.0375884	0.363783	1.77869	0.39152	0.536077	0.481774	1.18989	0.537276	GeneID:115350,Genbank:XM_005244869.3,HGNC:HGNC:18509,MIM:606508	Fc receptor like 1		GO:0005886,GO:0009986,GO:0015026,GO:0016021,GO:0042113	plasma membrane|cell surface|coreceptor activity|integral component of membrane|B cell activation
FCRL2	106.734	30.0736	183.394	6.09815	2.60837	0.00115875	0.0217677	Up	0	3.641	0.0554363	0.300323	0.377504	0.040545	0.0577526	0.789798	9.70956	1.67097	4.79302	4.44598	2.57979	4.44127	GeneID:79368,Genbank:XM_017002318.1,HGNC:HGNC:14875,MIM:606509	Fc receptor like 2		GO:0005070,GO:0005886,GO:0007267,GO:0009986,GO:0016021	SH3/SH2 adaptor activity|plasma membrane|cell-cell signaling|cell surface|integral component of membrane
FCRL3	55.3933	25.4661	85.3204	3.35035	1.74431	0.00560044	0.0639154	Up	0.114938	1.13097	0.0879304	0.115587	0.320775	0.0482329	0.354967	0.289094	2.31986	0.5218	1.01028	1.50916	1.38948	0.760923	GeneID:115352,Genbank:XM_006711145.1,HGNC:HGNC:18506,MIM:606510	Fc receptor like 3		GO:0002638,GO:0005886,GO:0009986,GO:0016021,GO:0019900,GO:0019902,GO:0030890,GO:0034163,GO:0043410,GO:0045577,GO:0050859,GO:0050864,GO:0090279	negative regulation of immunoglobulin production|plasma membrane|cell surface|integral component of membrane|kinase binding|phosphatase binding|positive regulation of B cell proliferation|regulation of toll-like receptor 9 signaling pathway|positive regulation of MAPK cascade|regulation of B cell differentiation|negative regulation of B cell receptor signaling pathway|regulation of B cell activat…
FCRL5	963	232.777	1693.22	7.27401	2.86275	7.53245e-09	3.8677e-06	Up	0.0670797	15.0729	0.241926	1.11788	1.77492	0.486585	0.14702	8.44002	34.1751	19.7914	24.8515	21.4087	12.5548	20.9882	GeneID:83416,Genbank:NM_001195388.1,HGNC:HGNC:18508,MIM:605877	Fc receptor like 5		GO:0005886,GO:0009986,GO:0016021,GO:0043235	plasma membrane|cell surface|integral component of membrane|receptor complex
FCRLA	248.87	61.7492	435.99	7.06066	2.8198	0.00438878	0.05479	Up	0.219679	7.89216	0.277299	0.706942	1.25888	0.633784	0.409254	3.54546	35.5736	10.0039	11.5221	13.885	2.46403	7.54611	GeneID:84824,Genbank:NM_001184866.1,HGNC:HGNC:18504,MIM:606891	Fc receptor like A		GO:0005737,GO:0030154	cytoplasm|cell differentiation
FCRLB	59.1101	19.4522	98.7679	5.07746	2.34411	0.00551373	0.0633445	Up	0.128236	2.27397	0.269787	0.36109	0.682375	0.325572	0.0843177	1.06439	8.87976	3.07997	2.85343	2.82071	0.741425	2.96016	GeneID:127943,Genbank:NM_001002901.3,HGNC:HGNC:26431,MIM:609251	Fc receptor like B		GO:0005737,GO:0005783,GO:0050777	cytoplasm|endoplasmic reticulum|negative regulation of immune response
FDCSP	62016.1	13258.3	110774	8.35507	3.06265	2.93131e-05	0.00165704	Up	29.1651	3601.48	272.445	5649.48	54.6219	165.11	21.9103	2393.8	6448.58	11864	19160.4	7012.27	27698.1	15164.8	GeneID:260436,Genbank:NM_152997.3,HGNC:HGNC:19215,MIM:607241	follicular dendritic cell secreted protein		GO:0005576	extracellular region
FETUB	106.421	161.308	51.5342	0.319477	-1.64622	0.00170605	0.0288531	Down	5.78176	1.47623	2.67074	3.05888	4.9133	5.3088	8.42965	0.0869381	5.11279	1.25535	3.02985	1.96528	0.0290682	0.103621	GeneID:26998,Genbank:XM_011512681.2,HGNC:HGNC:3658,MIM:605954	fetuin B		GO:0004869,GO:0005576,GO:0007338,GO:0007339,GO:0008191,GO:0010951,GO:0070062	cysteine-type endopeptidase inhibitor activity|extracellular region|single fertilization|binding of sperm to zona pellucida|metalloendopeptidase inhibitor activity|negative regulation of endopeptidase activity|extracellular exosome
FFAR4	12.1665	18.8871	5.44582	0.288335	-1.79418	0.00240052	0.0361348	Down	0.321462	0.164513	0.250481	0.179598	0.17057	0.439672	0.234852	0	0.129395	0.127407	0.252309	0.0473289	0.0137674	0.0163591	GeneID:338557,Genbank:XM_011539746.3,HGNC:HGNC:19061,MIM:609044	free fatty acid receptor 4		GO:0004930,GO:0005504,GO:0005886,GO:0005887,GO:0007186,GO:0008527,GO:0010827,GO:0030139,GO:0043066,GO:0045444,GO:0046879,GO:0050710,GO:0050728,GO:0070374	G-protein coupled receptor activity|fatty acid binding|plasma membrane|integral component of plasma membrane|G-protein coupled receptor signaling pathway|taste receptor activity|regulation of glucose transport|endocytic vesicle|negative regulation of apoptotic process|fat cell differentiation|hormone secretion|negative regulation of cytokine secretion|negative regulation of inflammatory response|…
FGF14	4.30558	8.13917	0.471988	0.0579897	-4.10806	0.000305884	0.00891841	Down	0.0938022	0.0648063	0.0986715	0.0565991	0	0.0974246	0.17475	0	0.0145636	0.0111531	0	0.0124295	0	0	GeneID:2259,Genbank:NM_001321947.1,HGNC:HGNC:3671,MIM:601515	fibroblast growth factor 14		GO:0005576,GO:0005622,GO:0005634,GO:0007165,GO:0007254,GO:0007267,GO:0007399,GO:0008083,GO:0008201,GO:0048167,GO:0060078,GO:1901843,GO:1903421	extracellular region|intracellular|nucleus|signal transduction|JNK cascade|cell-cell signaling|nervous system development|growth factor activity|heparin binding|regulation of synaptic plasticity|regulation of postsynaptic membrane potential|positive regulation of high voltage-gated calcium channel activity|regulation of synaptic vesicle recycling
FGF7	578.133	264.655	891.611	3.36895	1.7523	0.0373268	0.225835	Up	1.52987	10.2051	2.49717	4.1248	2.6857	3.19617	3.91672	41.0656	6.83909	15.4774	6.89987	5.45244	11.6666	11.7608	GeneID:2252,Genbank:NM_002009.3,HGNC:HGNC:3685,MIM:148180	fibroblast growth factor 7		GO:0000165,GO:0004713,GO:0005088,GO:0005104,GO:0005576,GO:0005794,GO:0007165,GO:0008083,GO:0008201,GO:0008284,GO:0008543,GO:0008544,GO:0009611,GO:0010463,GO:0010838,GO:0016303,GO:0031069,GO:0031532,GO:0034394,GO:0042056,GO:0045893,GO:0046934,GO:0050679,GO:0050731,GO:0050918,GO:0051549,GO:0051781,GO:0051897,GO:0060445,GO:0060501,GO:0060665,GO:0061033	MAPK cascade|protein tyrosine kinase activity|Ras guanyl-nucleotide exchange factor activity|fibroblast growth factor receptor binding|extracellular region|Golgi apparatus|signal transduction|growth factor activity|heparin binding|positive regulation of cell proliferation|fibroblast growth factor receptor signaling pathway|epidermis development|response to wounding|mesenchymal cell proliferation|…	hsa04010,hsa04014,hsa04015,hsa04151,hsa04810,hsa05200,hsa05218,hsa05224,hsa05226	MAPK signaling pathway|Ras signaling pathway|Rap1 signaling pathway|PI3K-Akt signaling pathway|Regulation of actin cytoskeleton|Pathways in cancer|Melanoma|Breast cancer|Gastric cancer
FGFBP2	10.864	16.6069	5.12113	0.308373	-1.69725	0.00609314	0.0678504	Down	1.01958	0.714622	0.51294	1.82778	0.181453	0.665046	0.777269	0.0511036	0.412954	0.210833	0.645855	0.0587401	0.358822	0.304551	GeneID:83888,Genbank:NM_031950.3,HGNC:HGNC:29451,MIM:607713	fibroblast growth factor binding protein 2		GO:0005615,GO:0019838	extracellular space|growth factor binding
FGL1	4.26391	1.77242	6.75539	3.8114	1.93032	0.0419897	0.244312	Up	0	0.070487	0	0.0410403	0	0.0235477	0.156527	0.117615	0.158402	0.339662	0	0.243342	0.23595	0.0841106	GeneID:2267,Genbank:XM_017013232.1,HGNC:HGNC:3695,MIM:605776	fibrinogen like 1
FHAD1	47.2344	17.4705	76.9984	4.40734	2.13991	0.000131582	0.00493367	Up	0.0334688	0.408507	0.126742	0.181752	0.0684981	0.0308989	0.0806899	0.424414	0.405312	0.692427	0.620605	0.230613	1.40099	0.744989	GeneID:114827,Genbank:XM_011540598.3,HGNC:HGNC:29408	forkhead associated phosphopeptide binding domain 1
FHOD3	342.195	177.558	506.831	2.85445	1.51321	5.23506e-09	2.84618e-06	Up	0.574747	1.22584	0.755728	1.79309	2.01173	1.39437	1.52451	5.14247	4.5327	3.81294	3.93598	2.42321	4.75795	4.11909	GeneID:80206,Genbank:NM_001281740.2,HGNC:HGNC:26178,MIM:609691	formin homology 2 domain containing 3		GO:0003779,GO:0005865,GO:0030018,GO:0030837,GO:0045214,GO:0051639,GO:0055003	actin binding|striated muscle thin filament|Z disc|negative regulation of actin filament polymerization|sarcomere organization|actin filament network formation|cardiac myofibril assembly
FIBCD1	1.97202	0.382003	3.56204	9.32463	3.22105	0.0471996	0.262401	Up	0	0.0179877	0	0	0.0159856	0.0180275	0	0.0720341	0.0485073	0.111444	0.0620712	0.0827983	0.0361274	0.0643928	GeneID:84929,Genbank:NM_001145106.1,HGNC:HGNC:25922,MIM:613357	fibrinogen C domain containing 1		GO:0008061,GO:0016020,GO:0016021,GO:0046872	chitin binding|membrane|integral component of membrane|metal ion binding
FICD	103.931	44.7419	163.12	3.6458	1.86623	0.000462791	0.0116794	Up	0.911807	4.3807	0.760697	1.39124	1.44786	0.979675	1.48159	3.44338	13.766	4.78519	6.78797	4.49954	3.09036	8.81312	GeneID:11153,Genbank:NM_007076.2,HGNC:HGNC:18416	FIC domain containing		GO:0005524,GO:0016021,GO:0018117,GO:0034260,GO:0042802,GO:0070733	ATP binding|integral component of membrane|protein adenylylation|negative regulation of GTPase activity|identical protein binding|protein adenylyltransferase activity
FIGN	51.5023	70.7825	32.2221	0.455227	-1.13534	0.000910601	0.0185014	Down	0.150834	0.170686	0.169606	0.329523	0.212896	0.258096	0.162443	0.119919	0.113053	0.089671	0.141221	0.0344595	0.099236	0.135784	GeneID:55137,Genbank:XM_011511389.2,HGNC:HGNC:13285,MIM:605295	fidgetin, microtubule severing factor		GO:0005524,GO:0005634,GO:0005737,GO:0005815,GO:0005874,GO:0007049,GO:0008022,GO:0010569,GO:0016363,GO:0051301	ATP binding|nucleus|cytoplasm|microtubule organizing center|microtubule|cell cycle|protein C-terminus binding|regulation of double-strand break repair via homologous recombination|nuclear matrix|cell division
FKBP11	1136.09	426.034	1846.14	4.33332	2.11547	4.84999e-05	0.00236549	Up	5.51327	78.371	6.37124	11.2059	17.4021	11.0222	7.19057	46.0119	172.281	73.2163	75.645	101.814	52.2139	103.921	GeneID:51303,Genbank:NM_016594.2,HGNC:HGNC:18624,MIM:610571	FK506 binding protein 11		GO:0003755,GO:0005528,GO:0005737,GO:0016020,GO:0016021,GO:0061077	peptidyl-prolyl cis-trans isomerase activity|FK506 binding|cytoplasm|membrane|integral component of membrane|chaperone-mediated protein folding
FLG	4059.39	7738.79	379.99	0.0491021	-4.34807	3.00191e-05	0.00168329	Down	80.0541	15.1132	43.7241	19.0679	23.816	3.69855	45.3591	0.910757	2.64919	2.60986	1.88242	3.19991	0.66397	1.43804	GeneID:2312,Genbank:NM_002016.1,HGNC:HGNC:3748,MIM:135940	filaggrin		GO:0001533,GO:0005198,GO:0005509,GO:0005634,GO:0005829,GO:0005882,GO:0007275,GO:0018149,GO:0030216,GO:0030280,GO:0036457,GO:0043231,GO:0046914,GO:0061436,GO:0070268	cornified envelope|structural molecule activity|calcium ion binding|nucleus|cytosol|intermediate filament|multicellular organism development|peptide cross-linking|keratinocyte differentiation|structural constituent of epidermis|keratohyalin granule|intracellular membrane-bounded organelle|transition metal ion binding|establishment of skin barrier|cornification
FLRT2	1284.04	785.543	1782.53	2.26917	1.18217	0.00297436	0.0418107	Up	1.0309	2.69066	0.957279	3.06251	3.07508	2.10041	2.05169	9.23699	4.31232	4.79592	3.74469	2.10399	6.90855	5.2524	GeneID:23768,Genbank:XM_024449522.1,HGNC:HGNC:3761,MIM:604807	fibronectin leucine rich transmembrane protein 2		GO:0003007,GO:0004860,GO:0005057,GO:0005104,GO:0005578,GO:0005737,GO:0005789,GO:0005886,GO:0005887,GO:0005911,GO:0005925,GO:0006469,GO:0007411,GO:0008543,GO:0019221,GO:0030674,GO:0031090,GO:0043005,GO:0045202,GO:0045499,GO:0046426,GO:0051965,GO:0061343,GO:0070062,GO:0071711,GO:2001222	heart morphogenesis|protein kinase inhibitor activity|signal transducer activity, downstream of receptor|fibroblast growth factor receptor binding|proteinaceous extracellular matrix|cytoplasm|endoplasmic reticulum membrane|plasma membrane|integral component of plasma membrane|cell-cell junction|focal adhesion|negative regulation of protein kinase activity|axon guidance|fibroblast growth factor re…
FMN2	4.75025	7.52604	1.97445	0.262349	-1.93044	0.0426647	0.246841	Down	0.0531539	0.0183616	0.0391392	0.0534541	0.0271965	0.0613407	0.0582494	0.0306381	0.00825259	0.0252801	0.0140803	0	0.0122928	0	GeneID:56776,Genbank:NM_001305424.1,HGNC:HGNC:14074,MIM:606373	formin 2		GO:0003779,GO:0005730,GO:0005789,GO:0005819,GO:0005829,GO:0005886,GO:0005902,GO:0005938,GO:0006974,GO:0007275,GO:0015031,GO:0016192,GO:0030659,GO:0035556,GO:0040038,GO:0042177,GO:0043066,GO:0046907,GO:0048471,GO:0048477,GO:0051295,GO:0051758,GO:0070649,GO:0071456	actin binding|nucleolus|endoplasmic reticulum membrane|spindle|cytosol|plasma membrane|microvillus|cell cortex|cellular response to DNA damage stimulus|multicellular organism development|protein transport|vesicle-mediated transport|cytoplasmic vesicle membrane|intracellular signal transduction|polar body extrusion after meiotic divisions|negative regulation of protein catabolic process|negative r…
FMO3	175.156	110.179	240.133	2.17948	1.12398	0.000584851	0.0137369	Up	1.35743	4.1771	1.15709	4.66017	5.91556	2.26873	1.28238	9.52406	5.55952	5.89944	9.26849	5.95431	4.54658	7.71785	GeneID:2328,Genbank:XM_011509345.3,HGNC:HGNC:3771,MIM:136132	flavin containing monooxygenase 3				hsa00982	Drug metabolism - cytochrome P450
FMOD	4236.66	2181.5	6291.82	2.88418	1.52816	2.75518e-06	0.000332872	Up	10.6147	55.2767	16.8157	60.7302	71.7621	30.0906	35.4208	193.399	115.362	109.23	106.963	98.3724	147.328	91.1884	GeneID:2331,Genbank:NM_002023.4,HGNC:HGNC:3774,MIM:600245	fibromodulin		GO:0005576,GO:0005578,GO:0005615,GO:0005796,GO:0007181,GO:0018146,GO:0030199,GO:0031012,GO:0042340,GO:0043202	extracellular region|proteinaceous extracellular matrix|extracellular space|Golgi lumen|transforming growth factor beta receptor complex assembly|keratan sulfate biosynthetic process|collagen fibril organization|extracellular matrix|keratan sulfate catabolic process|lysosomal lumen
FNDC1	1518.89	417.753	2620.02	6.27171	2.64886	0.017619	0.138961	Up	1.74328	12.4546	2.85902	2.39859	1.9542	1.09733	3.97709	71.4345	18.9953	12.8418	6.61199	3.53846	53.2544	9.65746	GeneID:84624,Genbank:NM_032532.2,HGNC:HGNC:21184,MIM:609991	fibronectin type III domain containing 1		GO:0005576,GO:0016607	extracellular region|nuclear speck
FNDC3A	1739.14	1130.65	2347.63	2.07635	1.05405	3.95898e-05	0.00202532	Up	5.43749	14.6381	5.43607	7.61889	8.61913	8.52585	6.52231	16.6217	28.6955	15.436	18.7897	10.3879	14.9176	23.9735	GeneID:22862,Genbank:XM_017020440.2,HGNC:HGNC:20296,MIM:615794	fibronectin type III domain containing 3A		GO:0000139,GO:0001669,GO:0003723,GO:0005794,GO:0005829,GO:0007286,GO:0009566,GO:0012506,GO:0016020,GO:0016021,GO:0060009,GO:0098609	Golgi membrane|acrosomal vesicle|RNA binding|Golgi apparatus|cytosol|spermatid development|fertilization|vesicle membrane|membrane|integral component of membrane|Sertoli cell development|cell-cell adhesion
FNDC3B	2114.08	1083.56	3144.59	2.90208	1.53709	1.58905e-07	4.02378e-05	Up	2.93636	12.9239	3.45301	4.99241	5.30558	5.05438	4.61241	20.9739	19.7089	17.9486	15.8663	6.63774	23.3156	18.783	GeneID:64778,Genbank:NM_022763.3,HGNC:HGNC:24670,MIM:611909	fibronectin type III domain containing 3B		GO:0003723,GO:0016021	RNA binding|integral component of membrane
FOS	9757.15	1587.76	17926.5	11.2904	3.49703	0.00586925	0.0660737	Up	100.356	48.3336	19.0788	30.2382	15.1878	63.7917	20.1659	1438.63	16.358	848.77	33.3576	177.221	146.337	950.603	GeneID:2353,Genbank:NM_005252.3,HGNC:HGNC:3796,MIM:164810	Fos proto-oncogene, AP-1 transcription factor subunit	TF_bZIP			hsa01522,hsa04010,hsa04024,hsa04210,hsa04380,hsa04620,hsa04657,hsa04658,hsa04659,hsa04660,hsa04662,hsa04668,hsa04713,hsa04725,hsa04728,hsa04915,hsa04917,hsa04921,hsa04926,hsa04928,hsa05031,hsa05132,hsa05133,hsa05140,hsa05142,hsa05161,hsa05166,hsa05167,hsa05168,hsa05170,hsa05200,hsa05210,hsa05224,hsa05231,hsa05323,hsa05418	Endocrine resistance|MAPK signaling pathway|cAMP signaling pathway|Apoptosis|Osteoclast differentiation|Toll-like receptor signaling pathway|IL-17 signaling pathway|Th1 and Th2 cell differentiation|Th17 cell differentiation|T cell receptor signaling pathway|B cell receptor signaling pathway|TNF signaling pathway|Circadian entrainment|Cholinergic synapse|Dopaminergic synapse|Estrogen signaling pat…
FOSB	5103.14	255.293	9950.99	38.9788	5.28462	0.00874986	0.0867245	Up	10.3105	2.26365	5.35058	3.40096	1.33645	1.03121	1.83796	603.21	2.30515	130.635	3.22285	14.2269	8.01191	371.514	GeneID:2354,Genbank:NM_006732.2,HGNC:HGNC:3797,MIM:164772	FosB proto-oncogene, AP-1 transcription factor subunit				hsa04380,hsa04657,hsa05030,hsa05031,hsa05034	Osteoclast differentiation|IL-17 signaling pathway|Cocaine addiction|Amphetamine addiction|Alcoholism
FOXC2	23.9219	9.40065	38.4432	4.08942	2.0319	0.00589043	0.0661913	Up	0.215907	0.284126	0.454229	0.46527	0.22094	0.24916	0.338006	2.41787	0.478876	1.61363	0.57193	0.572184	3.63792	0.889983	GeneID:2303,Genbank:NM_005251.2,HGNC:HGNC:3801,MIM:602402	forkhead box C2
FOXD2	10.5722	4.67829	16.4661	3.51968	1.81545	0.00394518	0.0508554	Up	0.0555189	0.0639284	0.0233603	0.22333	0	0.0256279	0.0121682	0.332813	0.310312	0.10562	0.279429	0.250126	0.205436	0.0915411	GeneID:2306,Genbank:NM_004474.3,HGNC:HGNC:3803,MIM:602211	forkhead box D2	Fork_head	GO:0000981,GO:0001228,GO:0003700,GO:0005634,GO:0009653,GO:0030154,GO:0043565,GO:0045944	RNA polymerase II transcription factor activity, sequence-specific DNA binding|transcriptional activator activity, RNA polymerase II transcription regulatory region sequence-specific DNA binding|DNA binding transcription factor activity|nucleus|anatomical structure morphogenesis|cell differentiation|sequence-specific DNA binding|positive regulation of transcription from RNA polymerase II promoter
FOXF1	187.823	109.745	265.901	2.42289	1.27673	0.00782238	0.0805553	Up	1.19543	4.64279	1.53456	2.91377	2.67467	2.12778	2.73108	14.1548	5.31636	6.5287	5.04519	4.0809	5.90417	4.92766	GeneID:2294,Genbank:NM_001451.2,HGNC:HGNC:3809,MIM:601089	forkhead box F1
FOXF2	216.957	132.49	301.424	2.27506	1.18591	0.000557085	0.0133325	Up	1.30547	5.73952	2.67157	5.63328	5.87796	1.69828	2.08089	12.7784	9.24979	9.62369	6.35041	5.12661	12.7352	5.96828	GeneID:2295,Genbank:NM_001452.1,HGNC:HGNC:3810,MIM:603250	forkhead box F2		GO:0000977,GO:0001228,GO:0001837,GO:0003677,GO:0003700,GO:0003705,GO:0005634,GO:0005667,GO:0008134,GO:0009653,GO:0030154,GO:0030198,GO:0042249,GO:0043565,GO:0045892,GO:0045893,GO:0045944,GO:0048566,GO:0048596,GO:0048806,GO:0060021	RNA polymerase II regulatory region sequence-specific DNA binding|transcriptional activator activity, RNA polymerase II transcription regulatory region sequence-specific DNA binding|epithelial to mesenchymal transition|DNA binding|DNA binding transcription factor activity|transcription factor activity, RNA polymerase II distal enhancer sequence-specific binding|nucleus|transcription factor comple…
FOXI3	3.07883	0.959806	5.19786	5.41553	2.4371	0.0331919	0.210552	Up	0.0193478	0.0668353	0.0203521	0.0194571	0	0.0223277	0	0.0446085	0.0901172	0.184037	0.0768776	0.0256372	0.223726	0.239259	GeneID:344167,Genbank:NM_001135649.2,HGNC:HGNC:35123,MIM:612351	forkhead box I3		GO:0000981,GO:0005634,GO:0006351,GO:0009653,GO:0030154,GO:0043565	RNA polymerase II transcription factor activity, sequence-specific DNA binding|nucleus|transcription, DNA-templated|anatomical structure morphogenesis|cell differentiation|sequence-specific DNA binding
FOXL1	12.0697	7.13682	17.0027	2.38239	1.25241	0.0300688	0.198295	Up	0.0650911	0.224851	0.102705	0.196376	0.0499564	0.20657	0.0891636	0.506503	0.0757945	0.386968	0.193977	0.258751	0.790308	0.156514	GeneID:2300,Genbank:NM_005250.2,HGNC:HGNC:3817,MIM:603252	forkhead box L1		GO:0000981,GO:0003677,GO:0003700,GO:0005634,GO:0006351,GO:0007275,GO:0007495,GO:0007507,GO:0008301,GO:0009653,GO:0030111,GO:0030154,GO:0030166,GO:0043565,GO:0061146	RNA polymerase II transcription factor activity, sequence-specific DNA binding|DNA binding|DNA binding transcription factor activity|nucleus|transcription, DNA-templated|multicellular organism development|visceral mesoderm-endoderm interaction involved in midgut development|heart development|DNA binding, bending|anatomical structure morphogenesis|regulation of Wnt signaling pathway|cell different…
FOXN1	753.853	1084.7	423.002	0.38997	-1.35857	1.77194e-07	4.42626e-05	Down	12.1001	6.45328	13.326	12.5158	16.4754	20.277	13.8583	1.87529	9.42781	5.27262	8.9134	7.78054	2.6283	5.35824	GeneID:8456,Genbank:XM_017025228.1,HGNC:HGNC:12765,MIM:600838	forkhead box N1
FOXP2	213.239	292.622	133.856	0.457435	-1.12836	8.94703e-05	0.00374176	Down	1.53722	1.40032	2.19195	2.54902	2.41901	3.71353	2.03647	0.252034	0.944056	0.869202	2.39798	1.55712	0.632016	1.35179	GeneID:93986,Genbank:XM_017012801.2,HGNC:HGNC:13875,MIM:605317	forkhead box P2	Fork_head	GO:0000981,GO:0003677,GO:0005634,GO:0006351,GO:0009653,GO:0021757,GO:0021758,GO:0030154,GO:0042803,GO:0043565,GO:0046872	RNA polymerase II transcription factor activity, sequence-specific DNA binding|DNA binding|nucleus|transcription, DNA-templated|anatomical structure morphogenesis|caudate nucleus development|putamen development|cell differentiation|protein homodimerization activity|sequence-specific DNA binding|metal ion binding
FRMPD4	6.89868	2.88684	10.9105	3.77941	1.91816	0.00860225	0.0858136	Up	0	0.0196449	0.0299106	0.00571903	0.0232779	0.0262512	0.0249283	0.157342	0.0529764	0.11495	0.0150645	0.0150711	0.105216	0.0703256	GeneID:9758,Genbank:XM_017029983.1,HGNC:HGNC:29007,MIM:300838	FERM and PDZ domain containing 4		GO:0005546,GO:0005856,GO:0043197,GO:0043234,GO:0051835	phosphatidylinositol-4,5-bisphosphate binding|cytoskeleton|dendritic spine|protein complex|positive regulation of synapse structural plasticity
FRZB	527.333	342.582	712.085	2.07858	1.0556	0.00231269	0.0352831	Up	1.91149	5.99888	2.56268	9.23451	15.2841	12.7596	5.07254	12.8542	15.2461	17.8925	19.8568	22.8951	9.16639	17.0976	GeneID:2487,Genbank:NM_001463.3,HGNC:HGNC:3959,MIM:605083	frizzled related protein
FSTL1	8408.4	4854.55	11962.3	2.46414	1.30108	0.0101436	0.0957864	Up	22.9483	119.627	31.9462	55.8338	75.5847	37.3683	49.8334	309.773	129.308	130.617	89.9052	73.2752	186.578	109.089	GeneID:11167,Genbank:NM_007085.4,HGNC:HGNC:3972,MIM:605547	follistatin like 1		GO:0005509,GO:0005576,GO:0005615,GO:0005788,GO:0008201,GO:0030509,GO:0042594,GO:0043687,GO:0044267,GO:0070062	calcium ion binding|extracellular region|extracellular space|endoplasmic reticulum lumen|heparin binding|BMP signaling pathway|response to starvation|post-translational protein modification|cellular protein metabolic process|extracellular exosome
FTCDNL1	38.2033	51.7125	24.6941	0.477528	-1.06634	0.00320182	0.0442675	Down	0.132358	0.116546	0.081899	0.114836	0.233706	0.200663	0.19055	0.0568446	0.0846161	0.104916	0.0824968	0.103167	0.0540178	0.0677527	GeneID:348751,Genbank:XM_024452853.1,HGNC:HGNC:48661,MIM:614308	formiminotransferase cyclodeaminase N-terminal like		GO:0005542,GO:0008152,GO:0016740	folic acid binding|metabolic process|transferase activity
FUT3	931.982	1268.01	595.958	0.469996	-1.08928	0.0152748	0.126503	Down	44.6332	26.7388	34.5463	23.8698	14.6203	15.8282	21.8986	2.41566	13.0135	8.01813	16.7029	28.2459	10.7275	18.4531	GeneID:2525,Genbank:NM_001097641.1,HGNC:HGNC:4014,MIM:111100	fucosyltransferase 3 (Lewis blood group)				hsa00601	Glycosphingolipid biosynthesis - lacto and neolacto series
FUT6	506.527	734.888	278.166	0.378514	-1.40158	0.0101833	0.0959422	Down	20.3371	13.0349	15.4389	10.9322	5.31777	4.31137	7.88036	0.340013	4.16494	1.92045	6.13877	9.75194	2.74468	8.52976	GeneID:2528,Genbank:NM_001040701.1,HGNC:HGNC:4017,MIM:136836	fucosyltransferase 6				hsa00601	Glycosphingolipid biosynthesis - lacto and neolacto series
FUT8	642.097	381.843	902.351	2.36314	1.24071	6.07038e-06	0.000584432	Up	1.1286	6.04065	1.04401	2.1787	2.93662	2.12709	2.15662	5.93651	9.08706	4.92261	6.53514	5.268	4.95788	7.8082	GeneID:2530,Genbank:NM_178155.2,HGNC:HGNC:4019,MIM:602589	fucosyltransferase 8				hsa00510,hsa00533,hsa05202	N-Glycan biosynthesis|Glycosaminoglycan biosynthesis - keratan sulfate|Transcriptional misregulation in cancer
FZD10	504.78	697.598	311.962	0.447194	-1.16103	1.99658e-05	0.00130194	Down	13.7763	6.26506	11.8793	15.8741	16.6223	10.3128	10.5557	3.44613	8.12824	3.34748	6.4313	6.87427	5.57826	9.08415	GeneID:11211,Genbank:NM_007197.3,HGNC:HGNC:4039,MIM:606147	frizzled class receptor 10		GO:0004930,GO:0005654,GO:0005737,GO:0005887,GO:0009986,GO:0017147,GO:0030182,GO:0032956,GO:0034260,GO:0038031,GO:0042813,GO:0043507,GO:0043547,GO:0060070,GO:0071300	G-protein coupled receptor activity|nucleoplasm|cytoplasm|integral component of plasma membrane|cell surface|Wnt-protein binding|neuron differentiation|regulation of actin cytoskeleton organization|negative regulation of GTPase activity|non-canonical Wnt signaling pathway via JNK cascade|Wnt-activated receptor activity|positive regulation of JUN kinase activity|positive regulation of GTPase activ…	hsa04150,hsa04310,hsa04390,hsa04550,hsa04916,hsa04934,hsa05165,hsa05166,hsa05200,hsa05205,hsa05217,hsa05224,hsa05225,hsa05226	mTOR signaling pathway|Wnt signaling pathway|Hippo signaling pathway|Signaling pathways regulating pluripotency of stem cells|Melanogenesis|Cushing syndrome|Human papillomavirus infection|Human T-cell leukemia virus 1 infection|Pathways in cancer|Proteoglycans in cancer|Basal cell carcinoma|Breast cancer|Hepatocellular carcinoma|Gastric cancer
FZD3	293.317	180.422	406.212	2.25145	1.17086	1.01672e-05	0.000835288	Up	0.416224	0.657406	0.337091	1.27054	1.13832	0.943658	0.581256	2.30147	1.9787	1.75621	1.7563	1.10305	1.725	2.34834	GeneID:7976,Genbank:NM_017412.3,HGNC:HGNC:4041,MIM:606143	frizzled class receptor 3		GO:0001736,GO:0001764,GO:0001843,GO:0001942,GO:0002052,GO:0004930,GO:0005737,GO:0005886,GO:0007223,GO:0009986,GO:0016021,GO:0016324,GO:0016328,GO:0017147,GO:0030165,GO:0030182,GO:0030424,GO:0030425,GO:0032433,GO:0033278,GO:0035567,GO:0036342,GO:0036514,GO:0036515,GO:0042472,GO:0042493,GO:0042813,GO:0043025,GO:0045976,GO:0048786,GO:0051602,GO:0060070,GO:0060071,GO:0061549,GO:0071679,GO:1900118,GO:…	establishment of planar polarity|neuron migration|neural tube closure|hair follicle development|positive regulation of neuroblast proliferation|G-protein coupled receptor activity|cytoplasm|plasma membrane|Wnt signaling pathway, calcium modulating pathway|cell surface|integral component of membrane|apical plasma membrane|lateral plasma membrane|Wnt-protein binding|PDZ domain binding|neuron differ…	hsa04150,hsa04310,hsa04360,hsa04390,hsa04550,hsa04916,hsa04934,hsa05165,hsa05166,hsa05200,hsa05205,hsa05206,hsa05217,hsa05224,hsa05225,hsa05226	mTOR signaling pathway|Wnt signaling pathway|Axon guidance|Hippo signaling pathway|Signaling pathways regulating pluripotency of stem cells|Melanogenesis|Cushing syndrome|Human papillomavirus infection|Human T-cell leukemia virus 1 infection|Pathways in cancer|Proteoglycans in cancer|MicroRNAs in cancer|Basal cell carcinoma|Breast cancer|Hepatocellular carcinoma|Gastric cancer
GABRR2	87.9392	38.3189	137.56	3.58987	1.84393	0.000764172	0.0164253	Up	0.161249	0.749569	0.0816685	0.198195	0.213899	0.24122	0.222519	0.702246	2.43861	0.979931	0.901746	0.728047	0.669869	0.812386	GeneID:2570,Genbank:NM_002043.4,HGNC:HGNC:4091,MIM:137162	gamma-aminobutyric acid type A receptor rho2 subunit		GO:0004890,GO:0005230,GO:0005254,GO:0005886,GO:0005887,GO:0006810,GO:0007165,GO:0007214,GO:0007268,GO:0007601,GO:0019904,GO:0030054,GO:0034707,GO:0045211,GO:1902711	GABA-A receptor activity|extracellular ligand-gated ion channel activity|chloride channel activity|plasma membrane|integral component of plasma membrane|transport|signal transduction|gamma-aminobutyric acid signaling pathway|chemical synaptic transmission|visual perception|protein domain specific binding|cell junction|chloride channel complex|postsynaptic membrane|GABA-A receptor complex	hsa04080,hsa04723,hsa04727,hsa05032,hsa05033	Neuroactive ligand-receptor interaction|Retrograde endocannabinoid signaling|GABAergic synapse|Morphine addiction|Nicotine addiction
GAD1	23.6769	12.5671	34.7867	2.76809	1.46889	0.000910936	0.0185014	Up	0.160606	0.224562	0.108606	0.0807565	0.0939143	0.225059	0.251431	0.674466	0.943983	0.409203	0.562189	0.334423	0.318369	0.236439	GeneID:2571,Genbank:XM_011510922.1,HGNC:HGNC:4092,MIM:605363	glutamate decarboxylase 1		GO:0004351,GO:0005739,GO:0005938,GO:0019752,GO:0030170,GO:0030424,GO:0035176,GO:0035641,GO:0042136,GO:0043679,GO:0048786,GO:0060077	glutamate decarboxylase activity|mitochondrion|cell cortex|carboxylic acid metabolic process|pyridoxal phosphate binding|axon|social behavior|locomotory exploration behavior|neurotransmitter biosynthetic process|axon terminus|presynaptic active zone|inhibitory synapse	hsa00250,hsa00410,hsa00430,hsa00650,hsa04727,hsa04940	Alanine, aspartate and glutamate metabolism|beta-Alanine metabolism|Taurine and hypotaurine metabolism|Butanoate metabolism|GABAergic synapse|Type I diabetes mellitus
GADD45B	400.653	196.458	604.848	3.07876	1.62235	0.0332702	0.21067	Up	4.53097	8.62858	4.55995	4.0089	3.81182	4.17301	3.91496	42.9921	5.91863	20.4875	4.96253	12.5273	8.33761	15.0853	GeneID:4616,Genbank:NM_015675.3,HGNC:HGNC:4096,MIM:604948	growth arrest and DNA damage inducible beta				hsa04010,hsa04064,hsa04068,hsa04110,hsa04115,hsa04210,hsa04218,hsa05169,hsa05200,hsa05202,hsa05210,hsa05212,hsa05213,hsa05214,hsa05216,hsa05217,hsa05218,hsa05220,hsa05222,hsa05223,hsa05224,hsa05225,hsa05226	MAPK signaling pathway|NF-kappa B signaling pathway|FoxO signaling pathway|Cell cycle|p53 signaling pathway|Apoptosis|Cellular senescence|Epstein-Barr virus infection|Pathways in cancer|Transcriptional misregulation in cancer|Colorectal cancer|Pancreatic cancer|Endometrial cancer|Glioma|Thyroid cancer|Basal cell carcinoma|Melanoma|Chronic myeloid leukemia|Small cell lung cancer|Non-small cell lun…
GALNT12	274.675	386.928	162.422	0.419773	-1.25232	3.22006e-05	0.00176103	Down	5.29164	4.26211	4.23381	2.85501	2.64774	3.69095	3.8003	0.37285	2.441	1.42073	2.64165	2.74996	0.851871	2.23433	GeneID:79695,Genbank:NM_024642.4,HGNC:HGNC:19877,MIM:610290	polypeptide N-acetylgalactosaminyltransferase 12				hsa00512	Mucin type O-glycan biosynthesis
GALNT13	15.7075	24.7452	6.66968	0.269534	-1.89146	0.000360397	0.0100292	Down	0.215464	0.238558	0.217931	0.36669	0.144164	0.191269	0.217955	0	0.0514654	0.11824	0.164641	0.0988285	0.0191653	0.0341599	GeneID:114805,Genbank:NM_052917.3,HGNC:HGNC:23242,MIM:608369	polypeptide N-acetylgalactosaminyltransferase 13				hsa00512	Mucin type O-glycan biosynthesis
GALNT14	136.914	81.2733	192.554	2.36922	1.24441	0.000148018	0.00538606	Up	1.29444	2.18496	0.711766	2.14493	1.38483	1.23919	0.548069	1.32267	2.92325	5.8241	4.11083	2.72878	4.04821	3.86037	GeneID:79623,Genbank:NM_024572.3,HGNC:HGNC:22946,MIM:608225	polypeptide N-acetylgalactosaminyltransferase 14				hsa00512	Mucin type O-glycan biosynthesis
GALNT16	162.998	241.415	84.5818	0.350358	-1.5131	3.61503e-07	7.7702e-05	Down	1.84217	2.35401	1.44941	1.64924	1.39467	2.26416	3.29074	1.38124	0.813854	0.872577	0.555429	0.416756	0.727375	0.679097	GeneID:57452,Genbank:XM_017021498.1,HGNC:HGNC:23233,MIM:615132	polypeptide N-acetylgalactosaminyltransferase 16				hsa00512	Mucin type O-glycan biosynthesis
GALNT5	1121.45	668.75	1574.15	2.35386	1.23503	0.000699883	0.0154938	Up	5.05653	4.33587	1.66669	5.64572	3.09263	3.57795	2.33119	6.27457	7.72161	10.5127	12.2287	4.05645	18.0671	8.84937	GeneID:11227,Genbank:NM_001329868.1,HGNC:HGNC:4127,MIM:615129	polypeptide N-acetylgalactosaminyltransferase 5				hsa00512	Mucin type O-glycan biosynthesis
GALNT8	4.87344	1.68336	8.06352	4.79013	2.26007	0.0147955	0.12407	Up	0	0.0279967	0.025576	0.0489024	0.124403	0.0841761	0.0266447	0.0560584	0.301995	0.43364	0.0966101	0.0322176	0.309266	0.501118	GeneID:26290,Genbank:NM_017417.1,HGNC:HGNC:4130,MIM:606250	polypeptide N-acetylgalactosaminyltransferase 8				hsa00512	Mucin type O-glycan biosynthesis
GAREM1	489.508	673.147	305.87	0.454388	-1.138	3.70756e-06	0.000409135	Down	4.86657	2.46034	4.46338	4.94275	4.35442	5.80472	4.8356	2.33759	3.2986	1.89281	1.88401	1.92494	1.77781	2.93587	GeneID:64762,Genbank:XM_024451236.1,HGNC:HGNC:26136	GRB2 associated regulator of MAPK1 subtype 1		GO:0005886,GO:0007173,GO:0008284,GO:0051781,GO:0070064,GO:0070374,GO:0071364	plasma membrane|epidermal growth factor receptor signaling pathway|positive regulation of cell proliferation|positive regulation of cell division|proline-rich region binding|positive regulation of ERK1 and ERK2 cascade|cellular response to epidermal growth factor stimulus
GAS7	1538.1	2196.01	880.186	0.400811	-1.319	4.63223e-06	0.000475704	Down	13.1399	10.3617	18.441	14.9671	11.6398	9.10976	15.379	5.01726	7.80005	5.1154	7.67612	6.60556	4.33295	5.89614	GeneID:8522,Genbank:NM_201433.1,HGNC:HGNC:4169,MIM:603127	growth arrest specific 7
GATA2	302.12	195.797	408.444	2.08606	1.06078	0.0122318	0.108548	Up	1.84802	3.71596	2.10353	2.88477	5.85678	3.1194	2.08563	13.4502	3.96122	5.2965	6.08266	4.82443	8.89861	5.59009	GeneID:2624,Genbank:NM_032638.4,HGNC:HGNC:4171,MIM:137295	GATA binding protein 2	zf-GATA
GATM	755.229	1022.29	488.167	0.477523	-1.06636	2.84105e-05	0.00162452	Down	21.5872	12.6373	15.144	15.1757	18.96	27.769	15.5694	2.76307	18.8022	10.1994	11.2989	11.3457	4.81373	8.34157	GeneID:2628,Genbank:NM_001321015.1,HGNC:HGNC:4175,MIM:602360	glycine amidinotransferase		GO:0005739,GO:0005743,GO:0005758,GO:0006600,GO:0006601,GO:0007275,GO:0007611,GO:0014889,GO:0015068,GO:0070062	mitochondrion|mitochondrial inner membrane|mitochondrial intermembrane space|creatine metabolic process|creatine biosynthetic process|multicellular organism development|learning or memory|muscle atrophy|glycine amidinotransferase activity|extracellular exosome	hsa00260,hsa00330	Glycine, serine and threonine metabolism|Arginine and proline metabolism
GBP6	10625.1	16431.9	4818.31	0.29323	-1.7699	0.000231329	0.00735992	Down	331.416	137.084	214.851	122.458	121.728	128.636	268.372	29.6076	70.212	57.8028	74.871	70.7915	69.2633	75.1508	GeneID:163351,Genbank:NM_198460.2,HGNC:HGNC:25395,MIM:612467	guanylate binding protein family member 6		GO:0003924,GO:0005525,GO:0006955,GO:0042742,GO:0070062,GO:0071346	GTPase activity|GTP binding|immune response|defense response to bacterium|extracellular exosome|cellular response to interferon-gamma
GCLM	437.502	260.192	614.812	2.36292	1.24057	0.000596238	0.0139512	Up	1.91808	3.32228	1.43629	2.29672	2.48676	2.88881	2.53838	3.58848	4.02532	5.93346	8.13812	2.66006	10.93	8.63235	GeneID:2730,Genbank:NM_001308253.1,HGNC:HGNC:4312,MIM:601176	glutamate-cysteine ligase modifier subunit				hsa00270,hsa00480,hsa04216	Cysteine and methionine metabolism|Glutathione metabolism|Ferroptosis
GCSAM	38.9739	24.664	53.2838	2.16038	1.11129	0.00892062	0.0879454	Up	0.113805	0.585325	0.0957699	0.137337	0.263971	0.148844	0.1746	0.148688	0.647868	0.324755	0.542638	0.683624	0.500068	0.667181	GeneID:257144,Genbank:XM_024453437.1,HGNC:HGNC:20253,MIM:607792	germinal center associated signaling and motility		GO:0003779,GO:0005737,GO:0005886,GO:0019901,GO:0045159,GO:0050855,GO:2000402	actin binding|cytoplasm|plasma membrane|protein kinase binding|myosin II binding|regulation of B cell receptor signaling pathway|negative regulation of lymphocyte migration
GDF10	87.9174	138.701	37.1342	0.267729	-1.90115	1.95145e-06	0.000259515	Down	2.40397	2.58806	3.84454	4.73682	1.58001	2.1427	3.49114	1.35186	0.637233	0.720394	1.11311	0.776935	0.836202	0.805638	GeneID:2662,Genbank:NM_004962.4,HGNC:HGNC:4215,MIM:601361	growth differentiation factor 10		GO:0001501,GO:0001649,GO:0005125,GO:0005160,GO:0005615,GO:0007179,GO:0008083,GO:0010862,GO:0030509,GO:0031012,GO:0042981,GO:0043408,GO:0045444,GO:0045668,GO:0048468,GO:0060395	skeletal system development|osteoblast differentiation|cytokine activity|transforming growth factor beta receptor binding|extracellular space|transforming growth factor beta receptor signaling pathway|growth factor activity|positive regulation of pathway-restricted SMAD protein phosphorylation|BMP signaling pathway|extracellular matrix|regulation of apoptotic process|regulation of MAPK cascade|fa…	hsa04060	Cytokine-cytokine receptor interaction
GEM	391.43	203.639	579.221	2.84436	1.5081	0.00216613	0.0338756	Up	3.16446	7.28757	4.05831	5.31841	6.38774	4.47726	4.32289	22.2878	9.75887	17.215	11.6552	8.24267	7.74445	30.9724	GeneID:2669,Genbank:XM_017013315.1,HGNC:HGNC:4234,MIM:600164	GTP binding protein overexpressed in skeletal muscle		GO:0000278,GO:0000287,GO:0003924,GO:0005516,GO:0005525,GO:0005634,GO:0006955,GO:0007165,GO:0007166,GO:0009898,GO:0019003,GO:0030496,GO:0051233,GO:0051276,GO:0051310,GO:0072686,GO:1901842	mitotic cell cycle|magnesium ion binding|GTPase activity|calmodulin binding|GTP binding|nucleus|immune response|signal transduction|cell surface receptor signaling pathway|cytoplasmic side of plasma membrane|GDP binding|midbody|spindle midzone|chromosome organization|metaphase plate congression|mitotic spindle|negative regulation of high voltage-gated calcium channel activity
GFI1	60.4325	28.2719	92.5932	3.2751	1.71154	0.00157342	0.0271312	Up	0.140253	0.968984	0.0694276	0.141045	0.354585	0.10473	0.135616	0.342391	1.9726	0.588571	1.18014	0.863634	0.839521	0.95222	GeneID:2672,Genbank:XM_011541246.2,HGNC:HGNC:4237,MIM:600871	growth factor independent 1 transcriptional repressor
GFRA3	39.307	54.1693	24.4447	0.451265	-1.14795	0.0462983	0.259352	Down	0.64518	0.495271	0.961452	3.75777	1.45799	2.01649	2.20946	1.17763	0.333899	1.15069	1.38861	0.178106	0.652792	0.849556	GeneID:2676,Genbank:NM_001496.3,HGNC:HGNC:4245,MIM:605710	GDNF family receptor alpha 3		GO:0000165,GO:0001764,GO:0005088,GO:0005102,GO:0005829,GO:0005886,GO:0007165,GO:0007399,GO:0007411,GO:0007422,GO:0008046,GO:0009897,GO:0019898,GO:0031225,GO:0048485	MAPK cascade|neuron migration|Ras guanyl-nucleotide exchange factor activity|receptor binding|cytosol|plasma membrane|signal transduction|nervous system development|axon guidance|peripheral nervous system development|axon guidance receptor activity|external side of plasma membrane|extrinsic component of membrane|anchored component of membrane|sympathetic nervous system development
GGT1	216.557	99.1782	333.936	3.36703	1.75147	2.10568e-05	0.00134484	Up	0.558173	5.52338	1.1009	2.54351	1.35657	1.89217	1.12779	2.83527	7.28495	4.77014	8.20152	6.74903	12.6869	8.41242	GeneID:2678,Genbank:NM_013430.2,HGNC:HGNC:4250,MIM:612346	gamma-glutamyltransferase 1				hsa00430,hsa00480,hsa00590	Taurine and hypotaurine metabolism|Glutathione metabolism|Arachidonic acid metabolism
GGT6	458.065	662.688	253.443	0.382447	-1.38667	7.00983e-07	0.0001211	Down	14.2736	7.56117	14.1238	12.4078	12.4843	10.5891	16.5129	1.7132	8.29021	5.50644	6.50006	6.8922	2.57767	6.74319	GeneID:124975,Genbank:NM_001288704.1,HGNC:HGNC:26891,MIM:612341	gamma-glutamyltransferase 6		GO:0006750,GO:0006751,GO:0016021,GO:0036374,GO:0070062,GO:0102953,GO:0103068,GO:1901750	glutathione biosynthetic process|glutathione catabolic process|integral component of membrane|glutathione hydrolase activity|extracellular exosome|hypoglycin A gamma-glutamyl transpeptidase activity|leukotriene C4 gamma-glutamyl transferase activity|leukotriene D4 biosynthetic process	hsa00430,hsa00480	Taurine and hypotaurine metabolism|Glutathione metabolism
GIPC3	74.4991	45.7918	103.206	2.25382	1.17237	0.0191393	0.146315	Up	0.225696	1.01217	0.32488	0.645075	0.935986	0.740249	0.533716	2.9305	0.995908	0.918054	1.22719	0.739789	2.60982	1.09355	GeneID:126326,Genbank:XM_005259492.3,HGNC:HGNC:18183,MIM:608792	GIPC PDZ domain containing family member 3
GIPR	95.1818	62.4095	127.954	2.05024	1.03579	0.0112623	0.102604	Up	0.447501	2.12176	1.31528	0.847112	0.565682	0.820204	0.346164	0.622094	3.55565	1.73709	3.48652	1.81379	1.75024	1.93506	GeneID:2696,Genbank:XM_011526710.2,HGNC:HGNC:4271,MIM:137241	gastric inhibitory polypeptide receptor		GO:0002029,GO:0004888,GO:0005886,GO:0006091,GO:0007166,GO:0007186,GO:0007190,GO:0007204,GO:0007584,GO:0009749,GO:0016021,GO:0016519,GO:0017046,GO:0031018,GO:0032024,GO:0043950,GO:0048678,GO:0050796,GO:0051592,GO:0070542	desensitization of G-protein coupled receptor protein signaling pathway|transmembrane signaling receptor activity|plasma membrane|generation of precursor metabolites and energy|cell surface receptor signaling pathway|G-protein coupled receptor signaling pathway|activation of adenylate cyclase activity|positive regulation of cytosolic calcium ion concentration|response to nutrient|response to gluc…	hsa04024,hsa04080	cAMP signaling pathway|Neuroactive ligand-receptor interaction
GJB1	4.53915	7.62087	1.45743	0.191241	-2.38653	0.0096253	0.0923329	Down	0.0814916	0.688125	0.257165	0.109269	0.19458	0.250781	0.0893035	0	0	0	0.0719562	0.215964	0	0.0373238	GeneID:2705,Genbank:NM_001097642.2,HGNC:HGNC:4283,MIM:304040	gap junction protein beta 1
GLCCI1	511.344	242.78	779.907	3.2124	1.68365	3.84317e-06	0.000416548	Up	1.50511	8.06699	1.15041	2.40653	3.14688	3.19895	2.05284	6.878	18.3919	8.13683	9.66632	10.1584	7.57521	12.8696	GeneID:113263,Genbank:NM_138426.3,HGNC:HGNC:18713,MIM:614283	glucocorticoid induced 1
GLDC	110.129	32.23	188.029	5.83396	2.54448	4.08578e-05	0.00206838	Up	0.0545131	2.77759	0.143357	0.301515	0.153406	0.125818	0.119478	0.267083	3.27965	3.1436	4.0433	1.75167	5.16893	5.01846	GeneID:2731,Genbank:NM_000170.2,HGNC:HGNC:4313,MIM:238300	glycine decarboxylase		GO:0004375,GO:0005634,GO:0005739,GO:0005759,GO:0005886,GO:0005960,GO:0006546,GO:0009055,GO:0016594,GO:0016829,GO:0019464,GO:0019899,GO:0030170,GO:0036255,GO:0042803,GO:0070280,GO:1903442,GO:1990830	glycine dehydrogenase (decarboxylating) activity|nucleus|mitochondrion|mitochondrial matrix|plasma membrane|glycine cleavage complex|glycine catabolic process|electron transfer activity|glycine binding|lyase activity|glycine decarboxylation via glycine cleavage system|enzyme binding|pyridoxal phosphate binding|response to methylamine|protein homodimerization activity|pyridoxal binding|response to…	hsa00260,hsa00630	Glycine, serine and threonine metabolism|Glyoxylate and dicarboxylate metabolism
GLIPR1	523.086	331.172	715	2.159	1.11036	3.69186e-05	0.00194374	Up	2.47937	12.4114	3.91211	4.2256	5.83548	2.37935	3.27475	13.6593	12.4802	11.6368	8.95291	8.61105	11.7999	13.5013	GeneID:11010,Genbank:NM_006851.2,HGNC:HGNC:17001,MIM:602692	GLI pathogenesis related 1		GO:0005576,GO:0005886,GO:0016020,GO:0016021,GO:0019216,GO:0035577,GO:0043312	extracellular region|plasma membrane|membrane|integral component of membrane|regulation of lipid metabolic process|azurophil granule membrane|neutrophil degranulation
GLIS1	62.6855	41.0915	84.2795	2.05102	1.03634	0.0465757	0.260106	Up	0.109212	0.198559	0.102788	0.410412	0.582317	0.305132	0.201568	1.24575	0.740712	0.553586	0.426335	0.418908	0.432031	0.323813	GeneID:148979,Genbank:NM_147193.2,HGNC:HGNC:29525,MIM:610378	GLIS family zinc finger 1	zf-C2H2	GO:0000122,GO:0000977,GO:0001227,GO:0001228,GO:0005634,GO:0006366,GO:0045944,GO:0046872	negative regulation of transcription from RNA polymerase II promoter|RNA polymerase II regulatory region sequence-specific DNA binding|transcriptional repressor activity, RNA polymerase II transcription regulatory region sequence-specific DNA binding|transcriptional activator activity, RNA polymerase II transcription regulatory region sequence-specific DNA binding|nucleus|transcription from RNA p…
GLIS3	214.377	99.876	328.878	3.29286	1.71934	0.0489174	0.267685	Up	0.237477	1.21483	0.40542	0.42674	0.346592	0.188692	0.268775	4.42961	0.556076	2.24038	0.608444	0.237295	1.28299	1.47102	GeneID:169792,Genbank:XM_011517763.2,HGNC:HGNC:28510,MIM:610192	GLIS family zinc finger 3	zf-C2H2	GO:0000122,GO:0003677,GO:0005634,GO:0006366,GO:0045944,GO:0046872	negative regulation of transcription from RNA polymerase II promoter|DNA binding|nucleus|transcription from RNA polymerase II promoter|positive regulation of transcription from RNA polymerase II promoter|metal ion binding
GLRB	30.223	19.1555	41.2904	2.15554	1.10805	0.00765212	0.0792878	Up	0.0467378	0.233208	0.278596	0.689359	0.462331	0.377554	0.290236	1.04167	0.943337	0.685382	0.742842	0.578022	0.540448	1.0275	GeneID:2743,Genbank:NM_000824.4,HGNC:HGNC:4329,MIM:138492	glycine receptor beta		GO:0001964,GO:0004888,GO:0005737,GO:0005886,GO:0005887,GO:0006811,GO:0007218,GO:0007268,GO:0007340,GO:0007399,GO:0007601,GO:0007628,GO:0016594,GO:0016933,GO:0016934,GO:0016935,GO:0030054,GO:0030425,GO:0043200,GO:0045211,GO:0051291,GO:0060012,GO:0060013,GO:0097112,GO:0098982,GO:1902476	startle response|transmembrane signaling receptor activity|cytoplasm|plasma membrane|integral component of plasma membrane|ion transport|neuropeptide signaling pathway|chemical synaptic transmission|acrosome reaction|nervous system development|visual perception|adult walking behavior|glycine binding|extracellularly glycine-gated ion channel activity|extracellularly glycine-gated chloride channel …	hsa04080	Neuroactive ligand-receptor interaction
GLRX	537.922	251.603	824.242	3.27596	1.71192	0.00375575	0.049329	Up	2.22293	24.5509	2.93114	5.66742	14.7058	10.2612	5.00929	18.5519	45.4014	19.8417	24.1345	62.6447	17.7398	32.3504	GeneID:2745,Genbank:NM_001118890.1,HGNC:HGNC:4330,MIM:600443	glutaredoxin
GLT8D2	568.862	361.354	776.37	2.1485	1.10333	0.00750291	0.0783161	Up	2.29015	12.3941	3.69385	9.69215	11.2881	6.93756	9.39043	35.0474	14.756	13.3427	14.3828	12.973	21.1194	14.9994	GeneID:83468,Genbank:NM_001316967.1,HGNC:HGNC:24890	glycosyltransferase 8 domain containing 2		GO:0000271,GO:0005794,GO:0016021,GO:0016757	polysaccharide biosynthetic process|Golgi apparatus|integral component of membrane|transferase activity, transferring glycosyl groups
GLYATL2	10.1609	17.9265	2.39536	0.133621	-2.90378	0.0359077	0.221415	Down	0.191629	1.66717	0.51514	0.128474	0.108942	0.147429	0.279998	0.073637	0.0330578	0.0506329	0.0282011	0.0564271	0.196967	0	GeneID:219970,Genbank:XM_024448395.1,HGNC:HGNC:24178,MIM:614762	glycine-N-acyltransferase like 2		GO:0005739,GO:0005783,GO:0042758,GO:0047961,GO:0051793,GO:1903965	mitochondrion|endoplasmic reticulum|long-chain fatty acid catabolic process|glycine N-acyltransferase activity|medium-chain fatty acid catabolic process|monounsaturated fatty acid catabolic process
GNAO1	115.359	155.485	75.2327	0.483857	-1.04735	0.000255014	0.00784349	Down	0.957474	1.0953	0.9216	1.35307	1.1463	1.07606	1.08355	0.526642	0.670409	0.610146	0.754265	0.497538	0.455892	0.584708	GeneID:2775,Genbank:NM_020988.2,HGNC:HGNC:4389,MIM:139311	G protein subunit alpha o1		GO:0003924,GO:0004871,GO:0005525,GO:0005834,GO:0005886,GO:0006457,GO:0006936,GO:0007188,GO:0007212,GO:0007223,GO:0007568,GO:0007626,GO:0008016,GO:0030425,GO:0030900,GO:0031175,GO:0031683,GO:0031821,GO:0031852,GO:0032794,GO:0034097,GO:0042542,GO:0043209,GO:0043278,GO:0043547,GO:0044297,GO:0046872,GO:0051430,GO:0051926	GTPase activity|signal transducer activity|GTP binding|heterotrimeric G-protein complex|plasma membrane|protein folding|muscle contraction|adenylate cyclase-modulating G-protein coupled receptor signaling pathway|dopamine receptor signaling pathway|Wnt signaling pathway, calcium modulating pathway|aging|locomotory behavior|regulation of heart contraction|dendrite|forebrain development|neuron proj…	hsa04015,hsa04713,hsa04723,hsa04724,hsa04725,hsa04726,hsa04727,hsa04728,hsa04730,hsa04915,hsa04916,hsa04921,hsa04926,hsa05032,hsa05034,hsa05142,hsa05145,hsa05163,hsa05170	Rap1 signaling pathway|Circadian entrainment|Retrograde endocannabinoid signaling|Glutamatergic synapse|Cholinergic synapse|Serotonergic synapse|GABAergic synapse|Dopaminergic synapse|Long-term depression|Estrogen signaling pathway|Melanogenesis|Oxytocin signaling pathway|Relaxin signaling pathway|Morphine addiction|Alcoholism|Chagas disease (American trypanosomiasis)|Toxoplasmosis|Human cytomega…
GNG4	59.1785	36.1614	82.1955	2.27301	1.18461	0.0183094	0.142505	Up	0.478876	0.275706	0.433212	0.192632	0.392031	0.618948	0.314869	1.33596	0.728625	0.489672	0.507411	1.89094	0.897064	0.763265	GeneID:2786,Genbank:NM_004485.3,HGNC:HGNC:4407,MIM:604388	G protein subunit gamma 4		GO:0004871,GO:0005834,GO:0005886,GO:0007186,GO:0008277,GO:0030308,GO:0070062,GO:0071377	signal transducer activity|heterotrimeric G-protein complex|plasma membrane|G-protein coupled receptor signaling pathway|regulation of G-protein coupled receptor protein signaling pathway|negative regulation of cell growth|extracellular exosome|cellular response to glucagon stimulus	hsa04014,hsa04062,hsa04151,hsa04371,hsa04713,hsa04723,hsa04724,hsa04725,hsa04726,hsa04727,hsa04728,hsa04926,hsa05032,hsa05034,hsa05163,hsa05167,hsa05170,hsa05200	Ras signaling pathway|Chemokine signaling pathway|PI3K-Akt signaling pathway|Apelin signaling pathway|Circadian entrainment|Retrograde endocannabinoid signaling|Glutamatergic synapse|Cholinergic synapse|Serotonergic synapse|GABAergic synapse|Dopaminergic synapse|Relaxin signaling pathway|Morphine addiction|Alcoholism|Human cytomegalovirus infection|Kaposi sarcoma-associated herpesvirus infection|…
GNG7	152.602	75.2918	229.911	3.0536	1.61051	0.000439545	0.011269	Up	0.465666	2.35928	0.477593	1.1122	0.988783	0.926994	0.778216	2.06677	6.00078	1.67488	3.50016	4.72036	1.91156	3.34315	GeneID:2788,Genbank:XM_017026606.1,HGNC:HGNC:4410,MIM:604430	G protein subunit gamma 7		GO:0004871,GO:0005834,GO:0005886,GO:0007186,GO:0008277,GO:0070062,GO:0071377	signal transducer activity|heterotrimeric G-protein complex|plasma membrane|G-protein coupled receptor signaling pathway|regulation of G-protein coupled receptor protein signaling pathway|extracellular exosome|cellular response to glucagon stimulus	hsa04014,hsa04062,hsa04151,hsa04371,hsa04713,hsa04723,hsa04724,hsa04725,hsa04726,hsa04727,hsa04728,hsa04740,hsa04926,hsa05032,hsa05034,hsa05163,hsa05167,hsa05170,hsa05200	Ras signaling pathway|Chemokine signaling pathway|PI3K-Akt signaling pathway|Apelin signaling pathway|Circadian entrainment|Retrograde endocannabinoid signaling|Glutamatergic synapse|Cholinergic synapse|Serotonergic synapse|GABAergic synapse|Dopaminergic synapse|Olfactory transduction|Relaxin signaling pathway|Morphine addiction|Alcoholism|Human cytomegalovirus infection|Kaposi sarcoma-associated…
GP1BA	4.71054	2.05931	7.36177	3.57487	1.83789	0.0437952	0.251649	Up	0.0411495	0.118456	0.0216428	0.020691	0.0421088	0	0.0901884	0.0711562	0.0638881	0.0978541	0.436015	0.245367	0.0951657	0.310973	GeneID:2811,Genbank:NM_000173.6,HGNC:HGNC:4439,MIM:606672	glycoprotein Ib platelet alpha subunit				hsa04512,hsa04611,hsa04640	ECM-receptor interaction|Platelet activation|Hematopoietic cell lineage
GPC6	182.976	92.7287	273.223	2.94648	1.55899	0.0138943	0.11885	Up	0.101603	0.543673	0.138312	0.429743	0.262987	0.393138	0.379875	2.37358	0.872248	1.11568	0.827219	0.178188	0.884612	0.751403	GeneID:10082,Genbank:NM_005708.4,HGNC:HGNC:4454,MIM:604404	glypican 6		GO:0001523,GO:0005578,GO:0005615,GO:0005634,GO:0005796,GO:0005886,GO:0005887,GO:0006024,GO:0006027,GO:0016477,GO:0030203,GO:0031225,GO:0043202,GO:0043395,GO:1904929	retinoid metabolic process|proteinaceous extracellular matrix|extracellular space|nucleus|Golgi lumen|plasma membrane|integral component of plasma membrane|glycosaminoglycan biosynthetic process|glycosaminoglycan catabolic process|cell migration|glycosaminoglycan metabolic process|anchored component of membrane|lysosomal lumen|heparan sulfate proteoglycan binding|coreceptor activity involved in W…
[truncated: 1,057 more rows]
